# Supplementary material for: Fuel shortages during hurricanes: Epidemiological modeling and optimal control
Source: PLoS One. 2020 Apr 1;15(4):e0229957. doi: 10.1371/journal.pone.0229957 (PMC7112216; doi:10.1371/journal.pone.0229957)
Supplement: S1 Data — Supplemental Files include: (1) PE.m parameter estimation matlab code, (2) bangbangcontrol.m, optimal control matlab code, (3) Parameter estimation data–Irma_FlorenceData.xls, (4) Optimal control data for (a) Miami–MiA_OC_Data.xls, (b) Tampa- TPA_OC_Data.xls, (c) Fort Myers- Naples FTM_OC_Data.xls, (d) Jacksonville–Jax_OC_Data.xls, (e) Orlando–MCO_OC_Data.xls (f) Wilmington–WILM_OC_Data.xls, and (g) Greensboro–GNW_OC_Data.xls. (ZIP) [file pone.0229957.s001.zip]

Archive with 11 entries (10 files):
- supplemental data/
- supplemental data/bangbangcontrol.m
- supplemental data/FTM_OC_Data.xls
- supplemental data/GNW_OC_Data.xls
- supplemental data/Irma_FlorenceData.xls
- supplemental data/JAX_OC_Data.xls
- supplemental data/MCO_OC_Data.xls
- supplemental data/MIA_OC_Data.xls
- supplemental data/PE.m
- supplemental data/TPA_OC_Data.xls
- supplemental data/WILM_OC_Data.xls
