# Supplementary material for: Fuel shortages during hurricanes: Epidemiological modeling and optimal control
Source: PLoS One. 2020 Apr 1;15(4):e0229957. doi: 10.1371/journal.pone.0229957 (PMC7112216; doi:10.1371/journal.pone.0229957)
Supplement: S1 Data — Supplemental Files include: (1) PE.m parameter estimation matlab code, (2) bangbangcontrol.m, optimal control matlab code, (3) Parameter estimation data–Irma_FlorenceData.xls, (4) Optimal control data for (a) Miami–MiA_OC_Data.xls, (b) Tampa- TPA_OC_Data.xls, (c) Fort Myers- Naples FTM_OC_Data.xls, (d) Jacksonville–Jax_OC_Data.xls, (e) Orlando–MCO_OC_Data.xls (f) Wilmington–WILM_OC_Data.xls, and (g) Greensboro–GNW_OC_Data.xls. (ZIP) [file pone.0229957.s001.zip › supplemental data/FTM_OC_Data.xls]

## Sheet: uv=0
Days	I(t)	S(t)	t(s)
0	30	70
0.25	33.2467	65.3275
0.5	36.4992	60.495
0.75	39.6775	55.5821
1	42.6987	50.6752
1.25	45.4838	45.8608
1.5	47.9634	41.2196
1.75	50.0828	36.8207
2	51.8057	32.7176
2.25	53.115	28.9464
2.5	54.0116	25.5255
2.75	54.5122	22.4579
3	54.6454	19.734
3.25	54.4478	17.3346
3.5	53.9602	15.2346
3.75	53.2248	13.4055
4	52.2829	11.818
4.25	51.1729	10.4432
4.5	49.93	9.25412
4.75	48.5851	8.22605
5	47.1654	7.33679
5.25	45.6938	6.56685
5.5	44.1898	5.89921
5.75	42.6697	5.31918
6	41.1468	4.81418
6.25	39.6321	4.37343
6.5	38.1342	3.98778
6.75	36.6603	3.64942
7	35.2157	3.35174
7.25	33.8047	3.08912
7.5	32.4304	2.85677
7.75	31.0953	2.65063
8	29.8009	2.46724
8.25	28.5482	2.30364
8.5	27.3378	2.15732
8.75	26.1698	2.0261
9	25.044	1.90812
9.25	23.9601	1.80179
9.5	22.9175	1.70574
9.75	21.9153	1.61876
10	20.9527	1.53983
10.25	20.0287	1.46804
10.5	19.1423	1.40262
10.75	18.2923	1.34288
11	17.4776	1.28822
11.25	16.6971	1.23813
11.5	15.9495	1.19213
11.75	15.2339	1.14982
12	14.5488	1.11085

## Sheet: uv=0.1
Days	I(t)	S(t)	t(s)
0	30	70	2
0.25	33.2467	63.5775
0.5	36.3698	57.285
0.75	39.277	51.2172
1	41.8863	45.4608
1.25	44.1324	40.0875
1.5	45.9714	35.1489
1.75	47.3819	30.675
2	48.364	26.6742
2.25	48.9359	23.1369
2.5	49.1294	20.0393
2.75	48.9851	17.8487
3	48.6024	15.9034
3.25	48.0124	14.1836
3.5	47.2458	12.6684
3.75	46.3322	11.3367
4	45.2989	10.168
4.25	44.1709	9.14314
4.5	42.9703	8.24455
4.75	41.7164	7.4563
5	40.4259	6.76422
5.25	39.1131	6.15579
5.5	37.7899	5.62007
5.75	36.4665	5.14752
6	35.1511	4.72986
6.25	33.8505	4.35993
6.5	32.5701	4.03156
6.75	31.3144	3.7394
7	30.0867	3.47885
7.25	28.8897	3.24597
7.5	27.7254	3.03732
7.75	26.5951	2.84995
8	25.4998	2.68131
8.25	24.4401	2.52918
8.5	23.4161	2.39164
8.75	22.4278	2.26704
9	21.4751	2.15391
9.25	20.5574	2.05099
9.5	19.6742	1.95718
9.75	18.8249	1.8715
10	18.0086	1.79311
10.25	17.2246	1.72126
10.5	16.472	1.6553
10.75	15.7498	1.59463
11	15.0572	1.53875
11.25	14.3931	1.4872
11.5	13.7567	1.43957
11.75	13.147	1.39551
12	12.563	1.35469

## Sheet: uv=0.25
Days	I(t)	S(t)	t(s)
0	30	70	1.5
0.25	33.2467	60.9525
0.5	36.1756	52.6341
0.75	38.6929	45.1079
1	40.7374	38.4052
1.25	42.2825	32.5238
1.5	43.3328	27.4313
1.75	43.9182	23.072
2	44.0855	19.3755
2.25	43.8909	17.4749
2.5	43.5116	15.7684
2.75	42.9703	14.2418
3	42.2897	12.8801
3.25	41.4919	11.6682
3.5	40.5972	10.591
3.75	39.6245	9.63432
4	38.5907	8.78492
4.25	37.511	8.03061
4.5	36.3985	7.36036
4.75	35.2648	6.76426
5	34.1196	6.23351
5.25	32.9713	5.76029
5.5	31.8269	5.33771
5.75	30.6923	4.95972
6	29.5724	4.62102
6.25	28.471	4.31696
6.5	27.3914	4.04349
6.75	26.336	3.79706
7	25.3069	3.57456
7.25	24.3055	3.37328
7.5	23.3328	3.19086
7.75	22.3896	3.0252
8	21.4762	2.8745
8.25	20.5929	2.73714
8.5	19.7396	2.61173
8.75	18.9162	2.49702
9	18.1223	2.39192
9.25	17.3575	2.29547
9.5	16.6212	2.20682
9.75	15.9129	2.12521
10	15.2319	2.04996
10.25	14.5775	1.98049
10.5	13.9489	1.91625
10.75	13.3455	1.85678
11	12.7664	1.80164
11.25	12.2108	1.75047
11.5	11.6781	1.70291
11.75	11.1673	1.65866
12	10.6778	1.61745

## Sheet: uv=0.5
Days	I(t)	S(t)	t(s)
0	30	70	1.25
0.25	33.2467	56.5775
0.5	35.852	45.32
0.75	37.7633	36.0398
1	38.9968	28.5067
1.25	39.6169	22.4699
1.5	39.7148	17.6805
1.75	39.3897	16.1181
2	38.9303	14.7055
2.25	38.354	13.4317
2.5	37.6774	12.2855
2.75	36.9167	11.2556
3	36.0868	10.331
3.25	35.2013	9.50152
3.5	34.2725	8.75734
3.75	33.3115	8.08953
4	32.328	7.48995
4.25	31.3303	6.9512
4.5	30.3259	6.46663
4.75	29.321	6.0303
5	28.321	5.63689
5.25	27.3302	5.28168
5.5	26.3525	4.9605
5.75	25.391	4.66965
6	24.4481	4.40584
6.25	23.5258	4.16617
6.5	22.6259	3.94809
6.75	21.7493	3.74934
7	20.8971	3.5679
7.25	20.0699	3.40201
7.5	19.268	3.25009
7.75	18.4916	3.11075
8	17.7408	2.98276
8.25	17.0154	2.86502
8.5	16.3152	2.75656
8.75	15.6399	2.65649
9	14.989	2.56405
9.25	14.3622	2.47854
9.5	13.7588	2.39933
9.75	13.1784	2.32588
10	12.6203	2.25768
10.25	12.0839	2.19428
10.5	11.5686	2.13529
10.75	11.0738	2.08032
11	10.5988	2.02907
11.25	10.1429	1.98122
11.5	9.70558	1.93651
11.75	9.28614	1.89469
12	8.88396	1.85554

## Sheet: uv=0.75
Days	I(t)	S(t)	t(s)
0	30	70	0.75
0.25	33.2467	52.2025
0.5	35.5283	38.5529
0.75	36.8875	28.2766
1	37.4552	20.654
1.25	37.3964	18.9327
1.5	37.1945	17.3574
1.75	36.8632	15.9209
2	36.4172	14.6151
2.25	35.8707	13.4308
2.5	35.2379	12.3589
2.75	34.5322	11.3899
3	33.7662	10.5148
3.25	32.9514	9.7248
3.5	32.0984	9.0118
3.75	31.2165	8.36819
4	30.3142	7.78696
4.25	29.3987	7.26174
4.5	28.4765	6.78674
4.75	27.5532	6.35673
5	26.6334	5.96702
5.25	25.7213	5.61342
5.5	24.8201	5.29216
5.75	23.9328	4.9999
6	23.0617	4.73366
6.25	22.2086	4.49076
6.5	21.375	4.26886
6.75	20.5622	4.06583
7	19.771	3.87982
7.25	19.002	3.70914
7.5	18.2558	3.55232
7.75	17.5325	3.40803
8	16.8322	3.27508
8.25	16.1549	3.15243
8.5	15.5004	3.03911
8.75	14.8686	2.9343
9	14.259	2.83722
9.25	13.6714	2.74721
9.5	13.1052	2.66364
9.75	12.5601	2.58597
10	12.0354	2.5137
10.25	11.5308	2.44639
10.5	11.0455	2.38363
10.75	10.5792	2.32505
11	10.1311	2.27032
11.25	9.70081	2.21914
11.5	9.28768	2.17124
11.75	8.89115	2.12637
12	8.51066	2.08431
