# Supplementary material for: Fuel shortages during hurricanes: Epidemiological modeling and optimal control
Source: PLoS One. 2020 Apr 1;15(4):e0229957. doi: 10.1371/journal.pone.0229957 (PMC7112216; doi:10.1371/journal.pone.0229957)
Supplement: S1 Data — Supplemental Files include: (1) PE.m parameter estimation matlab code, (2) bangbangcontrol.m, optimal control matlab code, (3) Parameter estimation data–Irma_FlorenceData.xls, (4) Optimal control data for (a) Miami–MiA_OC_Data.xls, (b) Tampa- TPA_OC_Data.xls, (c) Fort Myers- Naples FTM_OC_Data.xls, (d) Jacksonville–Jax_OC_Data.xls, (e) Orlando–MCO_OC_Data.xls (f) Wilmington–WILM_OC_Data.xls, and (g) Greensboro–GNW_OC_Data.xls. (ZIP) [file pone.0229957.s001.zip › supplemental data/GNW_OC_Data.xls]

## Sheet: uv=0
Days	I(t)	S(t)	t(s)
0	30	70
0.25	36.3503	62.4925
0.5	43.0691	54.3715
0.75	49.7794	45.9998
1	56.0453	37.8136
1.25	61.4598	30.2372
1.5	65.7326	23.5935
1.75	68.7413	18.0492
2	70.5252	13.6136
2.25	71.2371	10.1812
2.5	71.082	7.58835
2.75	70.2683	5.66001
3	68.9796	4.23816
3.25	67.3638	3.19302
3.5	65.5342	2.42406
3.75	63.5742	1.85614
4	61.5437	1.43428
4.25	59.4852	1.11871
4.5	57.4284	0.880808
4.75	55.394	0.699972
5	53.3958	0.561354
5.25	51.4432	0.454197
5.5	49.5423	0.370666
5.75	47.6969	0.305016
6	45.909	0.253006
6.25	44.1795	0.211481
6.5	42.5087	0.17808
6.75	40.896	0.151017
7	39.3405	0.128938
7.25	37.8411	0.110804
7.5	36.3964	0.095814
7.75	35.0048	0.083347
8	33.665	0.0729168
8.25	32.3751	0.0641411
8.5	31.1337	0.0567173
8.75	29.939	0.0504045
9	28.7895	0.0450096
9.25	27.6836	0.0403771
9.5	26.6197	0.036381
9.75	25.5963	0.0329188
10	24.6119	0.0299065
10.25	23.6651	0.0272751
10.5	22.7546	0.0249676
10.75	21.8788	0.0229365
11	21.0367	0.0211425
11.25	20.2268	0.0195525
11.5	19.4479	0.0181386
11.75	18.699	0.0168775
12	17.9788	0.0157493

## Sheet: uv=0.1
Days	I(t)	S(t)	t(s)
0	30	70	2
0.25	36.3503	62.4925
0.5	43.0691	54.3715
0.75	49.7794	45.9998
1	56.0453	37.8136
1.25	61.4598	30.2372
1.5	65.7326	23.5935
1.75	68.7413	18.0492
2	70.5252	13.6136
2.25	71.2371	10.1812
2.5	71.082	7.58835
2.75	70.2683	5.66001
3	68.9796	4.23816
3.25	67.3638	3.19302
3.5	65.5342	2.42406
3.75	63.5742	1.85614
4	61.5437	1.43428
4.25	59.4852	1.11871
4.5	57.4284	0.880808
4.75	55.394	0.699972
5	53.3958	0.561354
5.25	51.4432	0.454197
5.5	49.5423	0.370666
5.75	47.6969	0.305016
6	45.909	0.253006
6.25	44.1795	0.211481
6.5	42.5087	0.17808
6.75	40.896	0.151017
7	39.3405	0.128938
7.25	37.8411	0.110804
7.5	36.3964	0.095814
7.75	35.0048	0.083347
8	33.665	0.0729168
8.25	32.3751	0.0641411
8.5	31.1337	0.0567173
8.75	29.939	0.0504045
9	28.7895	0.0450096
9.25	27.6836	0.0403771
9.5	26.6197	0.036381
9.75	25.5963	0.0329188
10	24.6119	0.0299065
10.25	23.6651	0.0272751
10.5	22.7546	0.0249676
10.75	21.8788	0.0229365
11	21.0367	0.0211425
11.25	20.2268	0.0195525
11.5	19.4479	0.0181386
11.75	18.699	0.0168775
12	17.9788	0.0157493

## Sheet: uv=0.25
Days	I(t)	S(t)	t(s)
0	30	70	1.75
0.25	36.3503	62.4925
0.5	43.0691	54.3715
0.75	49.7794	45.9998
1	56.0453	37.8136
1.25	61.4598	30.2372
1.5	65.7326	23.5935
1.75	68.7413	18.0492
2	70.5252	13.6136
2.25	71.2371	10.1812
2.5	71.082	7.58835
2.75	70.2683	5.66001
3	68.9796	4.23816
3.25	67.3638	3.19302
3.5	65.5342	2.42406
3.75	63.5742	1.85614
4	61.5437	1.43428
4.25	59.4852	1.11871
4.5	57.4284	0.880808
4.75	55.394	0.699972
5	53.3958	0.561354
5.25	51.4432	0.454197
5.5	49.5423	0.370666
5.75	47.6969	0.305016
6	45.909	0.253006
6.25	44.1795	0.211481
6.5	42.5087	0.17808
6.75	40.896	0.151017
7	39.3405	0.128938
7.25	37.8411	0.110804
7.5	36.3964	0.095814
7.75	35.0048	0.083347
8	33.665	0.0729168
8.25	32.3751	0.0641411
8.5	31.1337	0.0567173
8.75	29.939	0.0504045
9	28.7895	0.0450096
9.25	27.6836	0.0403771
9.5	26.6197	0.036381
9.75	25.5963	0.0329188
10	24.6119	0.0299065
10.25	23.6651	0.0272751
10.5	22.7546	0.0249676
10.75	21.8788	0.0229365
11	21.0367	0.0211425
11.25	20.2268	0.0195525
11.5	19.4479	0.0181386
11.75	18.699	0.0168775
12	17.9788	0.0157493

## Sheet: uv=0.5
Days	I(t)	S(t)	t(s)
0	30	70	1.25
0.25	36.3503	62.4925
0.5	43.0691	54.3715
0.75	49.7794	45.9998
1	56.0453	37.8136
1.25	61.4598	30.2372
1.5	65.7326	23.5935
1.75	68.7413	18.0492
2	70.5252	13.6136
2.25	71.2371	10.1812
2.5	71.082	7.58835
2.75	70.2683	5.66001
3	68.9796	4.23816
3.25	67.3638	3.19302
3.5	65.5342	2.42406
3.75	63.5742	1.85614
4	61.5437	1.43428
4.25	59.4852	1.11871
4.5	57.4284	0.880808
4.75	55.394	0.699972
5	53.3958	0.561354
5.25	51.4432	0.454197
5.5	49.5423	0.370666
5.75	47.6969	0.305016
6	45.909	0.253006
6.25	44.1795	0.211481
6.5	42.5087	0.17808
6.75	40.896	0.151017
7	39.3405	0.128938
7.25	37.8411	0.110804
7.5	36.3964	0.095814
7.75	35.0048	0.083347
8	33.665	0.0729168
8.25	32.3751	0.0641411
8.5	31.1337	0.0567173
8.75	29.939	0.0504045
9	28.7895	0.0450096
9.25	27.6836	0.0403771
9.5	26.6197	0.036381
9.75	25.5963	0.0329188
10	24.6119	0.0299065
10.25	23.6651	0.0272751
10.5	22.7546	0.0249676
10.75	21.8788	0.0229365
11	21.0367	0.0211425
11.25	20.2268	0.0195525
11.5	19.4479	0.0181386
11.75	18.699	0.0168775
12	17.9788	0.0157493

## Sheet: uv=0.75
Days	I(t)	S(t)	t(s)
0	30	70	1
0.25	36.3503	62.4925
0.5	43.0691	54.3715
0.75	49.7794	45.9998
1	56.0453	37.8136
1.25	61.4598	30.2372
1.5	65.7326	23.5935
1.75	68.7413	18.0492
2	70.5252	13.6136
2.25	71.2371	10.1812
2.5	71.082	7.58835
2.75	70.2683	5.66001
3	68.9796	4.23816
3.25	67.3638	3.19302
3.5	65.5342	2.42406
3.75	63.5742	1.85614
4	61.5437	1.43428
4.25	59.4852	1.11871
4.5	57.4284	0.880808
4.75	55.394	0.699972
5	53.3958	0.561354
5.25	51.4432	0.454197
5.5	49.5423	0.370666
5.75	47.6969	0.305016
6	45.909	0.253006
6.25	44.1795	0.211481
6.5	42.5087	0.17808
6.75	40.896	0.151017
7	39.3405	0.128938
7.25	37.8411	0.110804
7.5	36.3964	0.095814
7.75	35.0048	0.083347
8	33.665	0.0729168
8.25	32.3751	0.0641411
8.5	31.1337	0.0567173
8.75	29.939	0.0504045
9	28.7895	0.0450096
9.25	27.6836	0.0403771
9.5	26.6197	0.036381
9.75	25.5963	0.0329188
10	24.6119	0.0299065
10.25	23.6651	0.0272751
10.5	22.7546	0.0249676
10.75	21.8788	0.0229365
11	21.0367	0.0211425
11.25	20.2268	0.0195525
11.5	19.4479	0.0181386
11.75	18.699	0.0168775
12	17.9788	0.0157493
