# Supplementary material for: Fuel shortages during hurricanes: Epidemiological modeling and optimal control
Source: PLoS One. 2020 Apr 1;15(4):e0229957. doi: 10.1371/journal.pone.0229957 (PMC7112216; doi:10.1371/journal.pone.0229957)
Supplement: S1 Data — Supplemental Files include: (1) PE.m parameter estimation matlab code, (2) bangbangcontrol.m, optimal control matlab code, (3) Parameter estimation data–Irma_FlorenceData.xls, (4) Optimal control data for (a) Miami–MiA_OC_Data.xls, (b) Tampa- TPA_OC_Data.xls, (c) Fort Myers- Naples FTM_OC_Data.xls, (d) Jacksonville–Jax_OC_Data.xls, (e) Orlando–MCO_OC_Data.xls (f) Wilmington–WILM_OC_Data.xls, and (g) Greensboro–GNW_OC_Data.xls. (ZIP) [file pone.0229957.s001.zip › supplemental data/Irma_FlorenceData.xls]

## Sheet: West Palm
Days	I(t) Gasbuddy	S(t) Gasbuddy	I(t) UKF	S(t) UKF	Beta (UKF)	Gamma (UKF)
0	30	70	70	30	0	0
0.25	34	66	66	33.9999	0.00761811	-7.59438e-05
0.5	38	62	62	38	0.00644892	1.86711e-05
0.75	42	58	58.0001	42.0001	0.00670358	0.0106859
1	36	58	58.0015	36.0015	-0.00233985	0.319605
1.25	49	45	44.9992	48.9992	0.0271138	0.189986
1.5	44.5	45	45.0005	44.5005	9.44038e-05	0.324547
1.75	40	45	45.0003	40.0003	0.000466976	0.390785
2	55	30	29.9989	54.9989	0.0362227	0.196734
2.25	53	30	29.9999	52.9999	0.00174149	0.181804
2.5	54.5	28.5	28.4995	54.4995	0.00632095	0.0789245
2.75	56	27	26.9998	55.9998	0.0060737	0.0429494
3	56	27	26.9999	55.9999	0.00222205	0.0302001
3.25	56	27	27	56	0.00222693	0.0257509
3.5	55	27	27.0002	55.0002	0.0019142	0.0724831
3.75	55.3333	26.6667	26.6665	55.3332	0.00328835	0.039749
4	55.6667	26.3333	26.3333	55.6666	0.00322722	0.0291817
4.25	56	26	26	56	0.00323574	0.0256152
4.5	55	26	26.0002	55.0002	0.0020694	0.0728881
4.75	54	26	26.0001	54.0001	0.00226715	0.0890611
5	52	26	26.0003	52.0003	0.00205801	0.145845
5.25	50	26	26.0001	50.0001	0.00230678	0.168921
5.5	48	26	26.0001	48.0001	0.00246535	0.181905
5.75	45	26	26.0004	45.0004	0.00219632	0.247484
6	42	26	26.0002	42.0002	0.00250677	0.282376
6.25	39	26	26.0002	39.0002	0.00273732	0.309549
6.5	36	26	26.0002	36.0002	0.00293529	0.336611
6.75	33.75	26	25.9998	33.7498	0.00364654	0.314513
7	31.5	26	26	31.5	0.0036458	0.321181
7.25	29.25	26	26.0001	29.2501	0.00375009	0.339983
7.5	27	26	26.0002	27.0002	0.00392145	0.365864
7.75	26	26	25.9993	25.9993	0.00563917	0.290912
8	25	26	25.9998	24.9998	0.00529257	0.268117
8.25	24	26	26	24	0.00519663	0.266258
8.5	23	26	26.0001	23.0001	0.00524426	0.273517
8.75	22	26	26.0001	22.0001	0.00537245	0.285475
9	21	26	26.0002	21.0002	0.00554596	0.300423
9.25	20	26	26.0002	20.0002	0.00574815	0.317763
9.5	19	26	26.0002	19.0002	0.0059714	0.337391
9.75	18	26	26.0002	18.0002	0.0062121	0.359455
10	17	26	26.0003	17.0003	0.00646802	0.384253
10.25	16	26	26.0003	16.0003	0.00673689	0.412206
10.5	15	26	26.0004	15.0004	0.00701515	0.443852
10.75	14	26	26.0005	14.0005	0.00729656	0.479864
11	13	26	26.0006	13.0006	0.00757012	0.521078
11.25	12	26	26.0007	12.0007	0.0078165	0.568531
11.5	11	26	26.0008	11.0008	0.00800184	0.623514
11.75	11	26	25.9988	10.9988	0.014107	0.549258
12	11	26	25.9994	10.9994	0.0132126	0.511039

## Sheet: MiamiFtLauderdale
Days	I(t) Gasbuddy	S(t) Gasbuddy	I(t) UKF	S(t) UKF	Beta (UKF)	Gamma (UKF)
0	34	66	66	34	0	0
0.25	35.6667	64.3333	64.3334	35.6666	0.00297053	-2.95906e-05
0.5	37.3333	62.6667	62.6667	37.3333	0.002381	6.07215e-05
0.75	39	61	61.0001	39.0001	0.00278637	0.0107852
1	38	61	61.0003	38.0003	-0.00019176	0.0729737
1.25	47	52	51.9999	46.9999	0.0162914	0.0578542
1.5	44	52	52.0006	44.0006	-0.000233313	0.194612
1.75	41	52	52.0003	41.0003	0.000242827	0.25631
2	66	27	26.9994	65.9994	0.0487844	0.140333
2.25	65	27	26.9999	64.9999	0.00170707	0.0984265
2.5	65	27	26.9998	64.9998	0.00221732	0.042996
2.75	65	27	26.9999	64.9999	0.00198613	0.0255454
3	64.5	27	27.0001	64.5001	0.0018111	0.0413623
3.25	64	27	27	64	0.00186249	0.0464791
3.5	63	27	27.0001	63.0001	0.00178346	0.0699737
3.75	62.6667	27	26.9999	62.6666	0.00202654	0.0490692
4	62.3333	27	27	62.3333	0.00198151	0.042895
4.25	62	27	27	62	0.00196848	0.0411866
4.5	61.5	27	27	61.5	0.00193223	0.0482482
4.75	61	27	27	61	0.00196633	0.0508111
5	57.3333	27	27.0006	57.334	0.00122467	0.194309
5.25	53.6667	27	27.0003	53.6669	0.00169115	0.250594
5.5	50	27	27.0002	50.0002	0.00195406	0.282146
5.75	48.25	27	26.9996	48.2496	0.00281146	0.205794
6	46.5	27	26.9999	46.4999	0.0026125	0.185749
6.25	44.75	27	27	44.75	0.0025736	0.184058
6.5	43	27	27	43	0.00261774	0.188859
6.75	41	27	27.0001	41.0001	0.00257623	0.211367
7	39	27	27.0001	39.0001	0.00273577	0.227162
7.25	37	27	27.0001	37.0001	0.00288111	0.241633
7.5	35	27	27.0001	35.0001	0.00302408	0.256682
7.75	33.625	27	26.9998	33.6248	0.00362681	0.229212
8	32.25	27	27	32.25	0.00357312	0.225719
8.25	30.875	27	27	30.875	0.00361675	0.23148
8.5	29.5	27	27.0001	29.5001	0.00371772	0.241423
8.75	28.125	27	27.0001	28.1251	0.00385028	0.25381
9	26.75	27	27.0001	26.7501	0.00400292	0.268098
9.25	25.375	27	27.0001	25.3751	0.0041712	0.284221
9.5	24	27	27.0002	24.0002	0.00435362	0.302329
9.75	22.625	27	27.0002	22.6252	0.00454975	0.322701
10	21.25	27	27.0002	21.2502	0.00475927	0.345717
10.25	19.875	27	27.0003	19.8753	0.00498131	0.371865
10.5	18.5	27	27.0003	18.5003	0.00521364	0.40176
10.75	17.125	27	27.0004	17.1254	0.00545144	0.436179
11	15.75	27	27.0005	15.7505	0.00568523	0.476109
11.25	14.375	27	27.0006	14.3756	0.00589699	0.522812
11.5	13	27	27.0007	13.0007	0.00605284	0.577913
11.75	13	27	26.9985	12.9985	0.0123106	0.470086
12	13	27	26.9992	12.9992	0.0110901	0.413261

## Sheet: FortMyersNaples
Days	I(t) Gasbuddy	S(t) Gasbuddy	I(t) UKF	S(t) UKF	Beta (UKF)	Gamma (UKF)
0	30	70	70	30	0	0
0.25	30.3333	69.6667	69.6667	30.3333	0.000634843	-6.32865e-06
0.5	30.6667	69.3333	69.3333	30.6667	-0.000166178	6.54431e-05
0.75	31	69	69.0001	31.0001	0.00022351	0.00991433
1	41	59	59.0001	41.0001	0.0187341	0.0246072
1.25	51	49	49	51	0.0170586	0.034145
1.5	56	44	44	56	0.00886718	0.0337408
1.75	61	39	39	61	0.00903525	0.0288353
2	53	39	39.0013	53.0013	-0.000837033	0.368027
2.25	57	35	34.9989	56.9989	0.0101582	0.153213
2.5	53	35	35.0004	53.0004	0.000679553	0.252919
2.75	49	35	35.0002	49.0002	0.00100403	0.299988
3	49	35	34.9991	48.9991	0.00261128	0.128862
3.25	49	35	34.9997	48.9997	0.0019462	0.0663
3.5	50	34	33.9999	49.9999	0.00399902	0.0432995
3.75	48.3333	34	34.0004	48.3337	0.00101706	0.11911
4	46.6667	34	34.0002	46.6668	0.00133492	0.149633
4.25	45	34	34.0001	45.0001	0.00148822	0.165086
4.5	46	33	32.9995	45.9995	0.00492213	0.0837905
4.75	47	32	31.9998	46.9998	0.00465093	0.0524313
5	45	32	32.0005	45.0005	0.00115248	0.148521
5.25	43	32	32.0002	43.0002	0.00156112	0.188193
5.5	41	32	32.0001	41.0001	0.00177019	0.209662
5.75	41.25	31.75	31.7494	41.2494	0.00371603	0.105609
6	41.5	31.5	31.4998	41.4998	0.00326411	0.0659793
6.25	41.75	31.25	31.2499	41.7499	0.00308097	0.0506712
6.5	42	31	31	42	0.00301938	0.0445158
6.75	39.5	31	31.0009	39.5009	0.000987211	0.190077
7	37	31	31.0004	37.0004	0.0016303	0.254727
7.25	34.5	31	31.0003	34.5003	0.00198441	0.292925
7.5	32	31	31.0002	32.0002	0.00220508	0.32333
7.75	31.125	31	30.9993	31.1243	0.0037539	0.236014
8	30.25	31	30.9998	30.2498	0.00331903	0.204336
8.25	29.375	31	30.9999	29.3749	0.00314684	0.195136
8.5	28.5	31	31	28.5	0.00310833	0.195309
8.75	27.625	31	31	27.625	0.0031372	0.199753
9	26.75	31	31.0001	26.7501	0.00319961	0.206382
9.25	25.875	31	31.0001	25.8751	0.00327999	0.214335
9.5	25	31	31.0001	25.0001	0.00337138	0.223275
9.75	24.125	31	31.0001	24.1251	0.00347077	0.233096
10	23.25	31	31.0001	23.2501	0.00357694	0.2438
10.25	22.375	31	31.0001	22.3751	0.00368942	0.255446
10.5	21.5	31	31.0001	21.5001	0.0038081	0.268126
10.75	20.625	31	31.0001	20.6251	0.00393298	0.281961
11	19.75	31	31.0001	19.7501	0.00406403	0.297092
11.25	18.875	31	31.0002	18.8752	0.00420107	0.313691
11.5	18	31	31.0002	18.0002	0.00434366	0.331958
11.75	18	31	30.9993	17.9993	0.00663471	0.262491
12	18	31	30.9996	17.9996	0.00602168	0.227505

## Sheet: TampaStPetersburg
Days	I(t) Gasbuddy	S(t) Gasbuddy	I(t) UKF	S(t) UKF	Beta (UKF)	Gamma (UKF)
0	24	76	76	24	0	0
0.25	27	73	73	26.9999	0.00657807	-6.5638e-05
0.5	30	70	70	30	0.00487113	6.71791e-06
0.75	33	67	67.0001	33.0001	0.00514793	0.00938756
1	35	65	65.0001	35.0001	0.00370629	0.0246945
1.25	40	60	60.0001	40.0001	0.00923872	0.0362281
1.5	40.5	59.5	59.5	40.5	0.0014787	0.0402735
1.75	41	59	59	41	0.00152357	0.0408854
2	49	51	51	49	0.0138914	0.0398969
2.25	44	51	51.001	44.001	-0.000885453	0.278487
2.5	48.5	46.5	46.4993	48.4993	0.00995892	0.144567
2.75	53	42	41.9997	52.9997	0.00932646	0.0765308
3	55.5	39.5	39.4999	55.4999	0.0056709	0.0457553
3.25	58	37	36.9999	57.9999	0.00569236	0.0322728
3.5	60	35	35	60	0.00488365	0.0258633
3.75	58	35	35.0004	58.0004	0.00073442	0.110447
4	56	35	35.0001	56.0001	0.00104015	0.141995
4.25	54	35	35.0001	54.0001	0.00117096	0.156947
4.5	55	34	33.9996	54.9996	0.00396958	0.0715569
4.75	56	33	32.9999	55.9999	0.00372585	0.0407255
5	54	33	33.0004	54.0004	0.0009635	0.123129
5.25	52	33	33.0002	52.0002	0.00127208	0.154976
5.5	50	33	33.0001	50.0001	0.00142051	0.170819
5.75	46.5	33	33.0005	46.5005	0.000980513	0.258284
6	43	33	33.0003	43.0003	0.00130209	0.304608
6.25	39.5	33	33.0002	39.5002	0.00148971	0.33956
6.5	36	33	33.0002	36.0002	0.00161607	0.373679
6.75	34.25	33	32.9995	34.2495	0.00289219	0.297317
7	32.5	33	32.9999	32.4999	0.00254323	0.275799
7.25	30.75	33	33	30.75	0.0024265	0.276524
7.5	29	33	33.0001	29.0001	0.00242613	0.287227
7.75	27.9375	33	32.9997	27.9372	0.00318186	0.251485
8	26.875	33	32.9999	26.8749	0.00299124	0.242074
8.25	25.8125	33	33	25.8125	0.00294421	0.244319
8.5	24.75	33	33.0001	24.7501	0.00296863	0.252184
8.75	23.6875	33	33.0001	23.6876	0.00303291	0.263255
9	22.625	33	33.0001	22.6251	0.00311956	0.276561
9.25	21.5625	33	33.0001	21.5626	0.00321968	0.291769
9.5	20.5	33	33.0002	20.5002	0.0033285	0.308849
9.75	19.4375	33	33.0002	19.4377	0.00344306	0.327933
10	18.375	33	33.0002	18.3752	0.00356079	0.349261
10.25	17.3125	33	33.0002	17.3127	0.0036786	0.373161
10.5	16.25	33	33.0003	16.2503	0.00379206	0.400046
10.75	15.1875	33	33.0003	15.1878	0.00389432	0.430427
11	14.125	33	33.0004	14.1254	0.00397446	0.46493
11.25	13.0625	33	33.0005	13.063	0.00401484	0.504322
11.5	12	33	33.0006	12.0006	0.00398659	0.549541
11.75	12	33	32.999	11.999	0.00890554	0.477628
12	12	33	32.9995	11.9995	0.00793716	0.435617

## Sheet: Orlando
Days	I(t) Gasbuddy	S(t) Gasbuddy	I(t) UKF	S(t) UKF	Beta (UKF)	Gamma (UKF)
0	33	67	67	33	0	0
0.25	36	64	64	35.9999	0.00542676	-5.40687e-05
0.5	34.5	64	64.0005	34.5005	-0.00171862	0.0483633
0.75	33	64	64.0004	33.0004	-0.000883942	0.108754
1	34	63	62.9998	33.9998	0.00267736	0.0816207
1.25	34	63	62.9999	33.9999	0.000755663	0.0671536
1.5	36.5	60.5	60.5	36.5	0.00541594	0.0602891
1.75	39	58	58	39	0.00528446	0.0546048
2	41	56	56	41	0.00433171	0.0496499
2.25	43	54	54	43	0.00428077	0.045126
2.5	46	51	51	46	0.00596084	0.0410262
2.75	45.6667	51	51.0001	45.6667	0.000686554	0.0534573
3	45.3333	51	51	45.3334	0.000738858	0.0581554
3.25	45	51	51	45	0.000743074	0.0601685
3.5	46	50	49.9999	45.9999	0.00263309	0.0449904
3.75	47	49	49	47	0.00257937	0.0377464
4	46	49	49.0002	46.0002	0.000450572	0.0826303
4.25	45	49	49.0001	45.0001	0.000637487	0.102784
4.5	44	49	49.0001	44.0001	0.000724377	0.113156
4.75	42	49	49.0003	42.0003	0.000336652	0.169964
5	40	49	49.0002	40.0002	0.000564976	0.200794
5.25	38	49	49.0001	38.0001	0.000686129	0.221405
5.5	36	49	49.0001	36.0001	0.00075746	0.238323
5.75	34.25	49	49	34.25	0.000963591	0.240162
6	32.5	49	49.0001	32.5001	0.000941192	0.248378
6.25	30.75	49	49.0001	30.7501	0.000942199	0.260294
6.5	29	49	49.0001	29.0001	0.000952526	0.274856
6.75	27.875	49	48.9998	27.8748	0.00155411	0.251411
7	26.75	49	49	26.75	0.00138097	0.244766
7.25	25.625	49	49	25.625	0.00130651	0.247047
7.5	24.5	49	49.0001	24.5001	0.00127432	0.254315
7.75	23.375	49	49.0001	23.3751	0.00126616	0.264761
8	22.25	49	49.0001	22.2501	0.00127021	0.277562
8.25	21.125	49	49.0001	21.1251	0.00127881	0.292388
8.5	20	49	49.0001	20.0001	0.00128636	0.30917
8.75	18.875	49	49.0002	18.8752	0.00128791	0.327999
9	17.75	49	49.0002	17.7502	0.00127801	0.349073
9.25	16.625	49	49.0002	16.6252	0.00124964	0.372675
9.5	15.5	49	49.0002	15.5002	0.00119302	0.399171
9.75	14.375	49	49.0003	14.3753	0.00109369	0.429006
10	13.25	49	49.0003	13.2503	0.000929637	0.462718
10.25	12.125	49	49.0004	12.1254	0.000666474	0.500942
10.5	11	49	49.0005	11.0005	0.000248935	0.544412
10.75	11	49	48.9994	10.9994	0.00464714	0.492402
11	11	49	48.9996	10.9996	0.0036502	0.454944

## Sheet: Jacksonville
Days	I(t) Gasbuddy	S(t) Gasbuddy	I(t) UKF	S(t) UKF	Beta (UKF)	Gamma (UKF)
0	23	77	77	23	0	0
0.25	24	76	76	24	0.0022583	-2.25371e-05
0.5	25	75	75	25	0.000727602	3.65575e-05
0.75	30	70	70.0001	30.0001	0.00968524	0.00823629
1	29	70	70.0004	29.0004	-0.000992931	0.077159
1.25	32.5	66.5	66.5	32.5	0.00753486	0.0718657
1.5	36	63	63	36	0.00717255	0.0657772
1.75	38	61	61	38	0.00433481	0.0595858
2	40	59	59	40	0.00424949	0.0536437
2.25	43	56	56	43	0.00584786	0.0480536
2.5	44.6667	54.3333	54.3333	44.6666	0.00353186	0.0426758
2.75	46.3333	52.6667	52.6666	46.3333	0.00350526	0.0384879
3	48	51	51	48	0.00348223	0.0351186
3.25	52	47	47	52	0.00729301	0.0324259
3.5	56	43	43	56	0.00735958	0.0293513
3.75	51.3333	43	43.0009	51.3342	-0.000367188	0.235733
4	46.6667	43	43.0004	46.6671	0.000234501	0.327927
4.25	42	43	43.0003	42.0003	0.000477652	0.387267
4.5	39.5	43	42.9996	39.4996	0.00162975	0.322548
4.75	37	43	42.9999	36.9999	0.00131695	0.306542
5	34.5	43	43	34.5	0.00118816	0.311891
5.25	32	43	43.0001	32.0001	0.0011422	0.327843
5.5	30.5	43	42.9997	30.4997	0.00194246	0.286085
5.75	29	43	42.9999	28.9999	0.00167905	0.274164
6	27.5	43	43	27.5	0.00157021	0.276683
6.25	26	43	43.0001	26.0001	0.0015317	0.286768
6.5	25.0625	43	42.9998	25.0623	0.00219235	0.260664
6.75	24.125	43	42.9999	24.1249	0.00199401	0.252865
7	23.1875	43	43	23.1875	0.00191667	0.254622
7.25	22.25	43	43.0001	22.2501	0.00189072	0.261599
7.5	21.3125	43	43.0001	21.3126	0.00189546	0.271825
7.75	20.375	43	43.0001	20.3751	0.0019172	0.284395
8	19.4375	43	43.0001	19.4376	0.00194733	0.298926
8.25	18.5	43	43.0001	18.5001	0.00198005	0.315311
8.5	17.5625	43	43.0002	17.5627	0.00201077	0.333604
8.75	16.625	43	43.0002	16.6252	0.00203494	0.353958
9	15.6875	43	43.0002	15.6877	0.00204721	0.37661
9.25	14.75	43	43.0003	14.7503	0.00204043	0.401865
9.5	13.8125	43	43.0003	13.8128	0.00200444	0.430098
9.75	12.875	43	43.0003	12.8753	0.00192431	0.461762
10	11.9375	43	43.0004	11.9379	0.00177753	0.497391
10.25	11	43	43.0005	11.0005	0.0015294	0.537615
10.5	11	43	42.9994	10.9994	0.00563225	0.488751
10.75	11	43	42.9996	10.9996	0.00479012	0.456181

## Sheet: Wilmington
Days	I(t) Gasbuddy	S(t) Gasbuddy	I(t) UKF	S(t) UKF	Beta (UKF)	Gamma (UKF)
0	7.92	92.08	92.08	7.92	0	0
0.0416667	8.27	91.73	91.7303	8.26655	0.0114012	-0.000113954
0.0833333	7.52	91.73	91.7303	7.52069	-0.101615	0.00227181
0.125	7.52	91.73	91.73	7.51994	-0.0829112	0.00216072
0.166667	7.52	91.73	91.73	7.52003	-0.092001	0.00214719
0.208333	7.52	91.73	91.73	7.52	-0.0915469	0.00220593
0.25	7.52	91.73	91.73	7.52001	-0.0913465	0.00230193
0.291667	7.69706	91.5529	91.553	7.69705	-0.0849274	0.00281554
0.333333	7.87412	91.3759	91.3759	7.87412	-0.0826414	0.00320363
0.375	8.05118	91.1988	91.1988	8.05117	-0.0783419	0.00395758
0.416667	8.22824	91.0218	91.0218	8.22824	-0.074323	0.00489672
0.458333	8.40529	90.8447	90.8447	8.4053	-0.0704927	0.00604465
0.5	8.58235	90.6676	90.6677	8.58236	-0.0668367	0.00741607
0.541667	8.75941	90.4906	90.4906	8.75942	-0.0633407	0.00902517
0.583333	8.93647	90.3135	90.3136	8.93648	-0.0599929	0.010885
0.625	9.11353	90.1365	90.1365	9.11354	-0.0567838	0.0130068
0.666667	9.29059	89.9594	89.9594	9.29061	-0.0537059	0.0154
0.708333	9.46765	89.7824	89.7824	9.46767	-0.0507531	0.0180711
0.75	9.64471	89.6053	89.6053	9.64473	-0.0479212	0.0210241
0.791667	9.82176	89.4282	89.4283	9.82179	-0.0452066	0.0242597
0.833333	9.99882	89.2512	89.2512	9.99885	-0.0426069	0.0277754
0.875	10.1759	89.0741	89.0742	10.1759	-0.04012	0.0315658
0.916667	10.3529	88.8971	88.8971	10.353	-0.0377442	0.0356222
0.958333	10.53	88.72	88.72	10.53	-0.0354775	0.0399335
1	10.53	88.72	88.72	10.53	-0.0378898	0.0420291
1.04167	10.53	88.72	88.72	10.53	-0.0364347	0.0464728
1.08333	10.53	88.72	88.72	10.53	-0.0361136	0.050348
1.125	10.53	88.72	88.72	10.53	-0.0358026	0.0542716
1.16667	10.53	88.72	88.72	10.53	-0.0355155	0.0582219
1.20833	10.53	88.72	88.72	10.53	-0.0352533	0.0621843
1.25	10.53	88.72	88.72	10.53	-0.0350145	0.0661472
1.29167	10.53	88.72	88.72	10.53	-0.0347972	0.0701002
1.33333	16.3829	82.8671	82.8672	16.3825	0.116671	0.170479
1.375	22.2357	77.0143	77.0143	22.2358	0.083673	0.149439
1.41667	28.0886	71.1614	71.1615	28.0886	0.0827495	0.157167
1.45833	33.9414	65.3086	65.3086	33.9415	0.0789593	0.168384
1.5	39.7943	59.4557	59.4558	39.7943	0.0752218	0.179983
1.54167	45.6471	53.6029	53.6029	45.6472	0.0719937	0.187072
1.58333	51.5	47.75	47.75	51.5	0.0696861	0.187014
1.625	51.7511	47.4989	47.4988	51.7511	0.0139456	0.167752
1.66667	52.0022	47.2478	47.2478	52.0022	0.0126439	0.161821
1.70833	52.2533	46.9967	46.9966	52.2533	0.0109192	0.153532
1.75	52.5044	46.7456	46.7455	52.5044	0.00987751	0.144884
1.79167	52.7556	46.4944	46.4944	52.7555	0.00920812	0.136546
1.83333	53.0067	46.2433	46.2433	53.0066	0.00875839	0.128784
1.875	53.2578	45.9922	45.9922	53.2577	0.0084473	0.121692
1.91667	53.5089	45.7411	45.7411	53.5088	0.00822827	0.115282
1.95833	53.76	45.49	45.49	53.76	0.00807281	0.10953
2	53.76	45.49	45.49	53.76	0.0054963	0.104193
2.04167	54.98	44.27	44.27	54.98	0.0173694	0.100675
2.08333	55.01	44.24	44.24	55.01	0.00571462	0.0953011
2.125	55.04	44.21	44.21	55.04	0.00577779	0.0917259
2.16667	55.07	44.18	44.18	55.07	0.00567782	0.0885446
2.20833	55.1	44.15	44.15	55.1	0.00560305	0.0857428
2.25	55.13	44.12	44.12	55.13	0.00554609	0.0832868
2.29167	55.16	44.09	44.09	55.16	0.00550241	0.081142
2.33333	55.19	44.06	44.06	55.19	0.00546877	0.0792741
2.375	55.22	44.03	44.03	55.22	0.00544278	0.0776509
2.41667	55.25	44	44	55.25	0.00542272	0.0762426
2.45833	55.28	43.97	43.97	55.28	0.00540726	0.0750221
2.5	55.31	43.94	43.94	55.31	0.00539545	0.0739649
2.54167	55.34	43.91	43.91	55.34	0.00538652	0.0730494
2.58333	55.37	43.88	43.88	55.37	0.00537991	0.0722565
2.625	55.4	43.85	43.85	55.4	0.00537516	0.0715693
2.66667	55.43	43.82	43.82	55.43	0.00537193	0.0709732
2.70833	55.46	43.79	43.79	55.46	0.00536995	0.0704553
2.75	55.49	43.76	43.76	55.49	0.00536899	0.0700047
2.79167	55.52	43.73	43.73	55.52	0.00536888	0.0696117
2.83333	55.55	43.7	43.7	55.55	0.00536947	0.0692681
2.875	55.58	43.67	43.67	55.58	0.00537065	0.0689668
2.91667	55.61	43.64	43.64	55.61	0.00537232	0.0687016
2.95833	55.64	43.61	43.61	55.64	0.00537441	0.0684674
3	55.9858	43.2642	43.2642	55.9858	0.00850248	0.0684711
3.04167	56.3316	42.9184	42.9184	56.3316	0.00855141	0.0681972
3.08333	56.6774	42.5726	42.5726	56.6774	0.0086406	0.0679326
3.125	57.0232	42.2268	42.2268	57.0232	0.0087227	0.0676556
3.16667	57.369	41.881	41.881	57.369	0.00880022	0.0673556
3.20833	57.7148	41.5352	41.5352	57.7148	0.00887482	0.0670275
3.25	58.0606	41.1894	41.1894	58.0606	0.00894776	0.0666697
3.29167	58.4064	40.8436	40.8436	58.4064	0.00902	0.066283
3.33333	58.7522	40.4978	40.4978	58.7522	0.00909225	0.0658695
3.375	59.098	40.152	40.152	59.098	0.00916506	0.065432
3.41667	59.4438	39.8062	39.8062	59.4438	0.00923884	0.0649739
3.45833	59.7896	39.4604	39.4604	59.7896	0.00931394	0.0644982
3.5	60.1354	39.1146	39.1146	60.1354	0.00939061	0.0640082
3.54167	60.4812	38.7688	38.7688	60.4812	0.00946908	0.0635068
3.58333	60.827	38.423	38.423	60.827	0.00954951	0.0629967
3.625	61.1728	38.0772	38.0772	61.1728	0.00963208	0.0624801
3.66667	61.5186	37.7314	37.7314	61.5186	0.00971693	0.0619592
3.70833	61.8644	37.3856	37.3856	61.8644	0.00980417	0.0614359
3.75	62.2102	37.0398	37.0398	62.2102	0.00989393	0.0609115
3.79167	62.556	36.694	36.694	62.556	0.00998633	0.0603876
3.83333	62.9018	36.3482	36.3482	62.9018	0.0100815	0.0598652
3.875	63.2476	36.0024	36.0024	63.2476	0.0101795	0.0593452
3.91667	63.5934	35.6566	35.6566	63.5934	0.0102805	0.0588284
3.95833	63.9392	35.3108	35.3108	63.9392	0.0103846	0.0583155
4	64.285	34.965	34.965	64.285	0.0104919	0.0578071
4.04167	64.6308	34.6192	34.6192	64.6308	0.0106025	0.0573034
4.08333	64.9766	34.2734	34.2734	64.9766	0.0107165	0.0568049
4.125	65.3224	33.9276	33.9276	65.3224	0.0108342	0.0563118
4.16667	65.6682	33.5818	33.5818	65.6682	0.0109555	0.0558243
4.20833	66.014	33.236	33.236	66.014	0.0110807	0.0553426
4.25	66.3598	32.8902	32.8902	66.3598	0.01121	0.0548668
4.29167	66.7056	32.5444	32.5444	66.7056	0.0113433	0.0543969
4.33333	67.0514	32.1986	32.1986	67.0514	0.011481	0.0539329
4.375	67.3972	31.8528	31.8528	67.3972	0.0116232	0.053475
4.41667	67.743	31.507	31.507	67.743	0.01177	0.053023
4.45833	68.0888	31.1612	31.1612	68.0888	0.0119217	0.052577
4.5	68.4346	30.8154	30.8154	68.4346	0.0120784	0.0521369
4.54167	68.7804	30.4696	30.4696	68.7804	0.0122403	0.0517026
4.58333	69.1262	30.1238	30.1238	69.1262	0.0124078	0.0512741
4.625	69.472	29.778	29.778	69.472	0.0125809	0.0508514
4.66667	69.8178	29.4322	29.4322	69.8178	0.01276	0.0504343
4.70833	70.1636	29.0864	29.0864	70.1636	0.0129453	0.0500227
4.75	70.5094	28.7406	28.7406	70.5094	0.013137	0.0496167
4.79167	70.8552	28.3948	28.3948	70.8552	0.0133356	0.0492161
4.83333	71.201	28.049	28.049	71.201	0.0135411	0.0488207
4.875	71.5468	27.7032	27.7032	71.5468	0.0137541	0.0484307
4.91667	71.8926	27.3574	27.3574	71.8926	0.0139748	0.0480457
4.95833	72.2384	27.0116	27.0116	72.2384	0.0142036	0.0476659
5	72.5842	26.6658	26.6658	72.5842	0.0144409	0.047291
5.04167	72.93	26.32	26.32	72.93	0.0146871	0.046921
5.08333	72.9146	26.32	26.32	72.9146	0.010575	0.0473788
5.125	72.8992	26.32	26.32	72.8992	0.0106679	0.047886
5.16667	72.8837	26.32	26.32	72.8838	0.0106496	0.0482498
5.20833	72.8683	26.32	26.32	72.8683	0.0106395	0.0485185
5.25	72.8529	26.32	26.32	72.8529	0.010634	0.048721
5.29167	72.8375	26.32	26.32	72.8375	0.0106316	0.0488764
5.33333	72.8221	26.32	26.32	72.8221	0.010631	0.0489982
5.375	72.8067	26.32	26.32	72.8067	0.0106316	0.0490953
5.41667	72.7912	26.32	26.32	72.7913	0.0106329	0.0491744
5.45833	72.7758	26.32	26.32	72.7758	0.0106346	0.0492398
5.5	72.7604	26.32	26.32	72.7604	0.0106366	0.0492951
5.54167	72.745	26.32	26.32	72.745	0.0106388	0.0493425
5.58333	72.7296	26.32	26.32	72.7296	0.010641	0.0493839
5.625	72.7142	26.32	26.32	72.7142	0.0106433	0.0494207
5.66667	72.6988	26.32	26.32	72.6988	0.0106456	0.0494537
5.70833	72.6833	26.32	26.32	72.6833	0.0106479	0.0494839
5.75	72.6679	26.32	26.32	72.6679	0.0106503	0.0495118
5.79167	72.6525	26.32	26.32	72.6525	0.0106526	0.0495379
5.83333	72.6371	26.32	26.32	72.6371	0.0106549	0.0495625
5.875	72.6217	26.32	26.32	72.6217	0.0106572	0.049586
5.91667	72.6063	26.32	26.32	72.6063	0.0106595	0.0496086
5.95833	72.5908	26.32	26.32	72.5908	0.0106618	0.0496305
6	72.5754	26.32	26.32	72.5754	0.0106641	0.0496517
6.04167	72.56	26.32	26.32	72.56	0.0106664	0.0496725
6.08333	72.81	26.07	26.07	72.81	0.0138545	0.0488265
6.125	73.06	25.82	25.82	73.06	0.0139714	0.0479961
6.16667	73.31	25.57	25.57	73.31	0.0141748	0.047312
6.20833	73.56	25.32	25.32	73.56	0.014378	0.046733
6.25	73.81	25.07	25.07	73.81	0.0145837	0.0462324
6.29167	74.06	24.82	24.82	74.06	0.0147932	0.0457909
6.33333	73.5645	24.82	24.8202	73.5647	0.0103898	0.0770213
6.375	73.0691	24.82	24.8202	73.0693	0.0107165	0.102336
6.41667	72.5736	24.82	24.8201	72.5738	0.0109614	0.122838
6.45833	72.0782	24.82	24.8201	72.0783	0.0111858	0.139572
6.5	71.5827	24.82	24.8201	71.5828	0.0113897	0.153329
6.54167	71.0873	24.82	24.8201	71.0873	0.0115752	0.164722
6.58333	70.5918	24.82	24.8201	70.5919	0.0117448	0.174231
6.625	70.0964	24.82	24.8201	70.0964	0.0119009	0.182236
6.66667	69.6009	24.82	24.82	69.601	0.0120456	0.189038
6.70833	69.1055	24.82	24.82	69.1055	0.012181	0.19488
6.75	68.61	24.82	24.82	68.61	0.0123089	0.199954
6.79167	68.1145	24.82	24.82	68.1146	0.0124308	0.204416
6.83333	67.6191	24.82	24.82	67.6191	0.012548	0.20839
6.875	67.1236	24.82	24.82	67.1237	0.0126615	0.211978
6.91667	66.6282	24.82	24.82	66.6282	0.0127723	0.215259
6.95833	66.1327	24.82	24.82	66.1327	0.0128811	0.2183
7	65.6373	24.82	24.82	65.6373	0.0129886	0.221154
7.04167	65.1418	24.82	24.82	65.1418	0.0130952	0.223862
7.08333	64.6464	24.82	24.82	64.6464	0.0132014	0.22646
7.125	64.1509	24.82	24.82	64.1509	0.0133076	0.228976
7.16667	63.6555	24.82	24.82	63.6555	0.0134141	0.231433
7.20833	63.16	24.82	24.82	63.16	0.0135212	0.233848
7.25	62.784	24.82	24.82	62.784	0.0140636	0.227694
7.29167	62.408	24.82	24.82	62.408	0.0140987	0.222974
7.33333	62.032	24.82	24.82	62.032	0.0141292	0.219449
7.375	61.656	24.82	24.82	61.656	0.0141671	0.216889
7.41667	61.28	24.82	24.82	61.28	0.0142125	0.215112
7.45833	60.9275	24.82	24.82	60.9275	0.0143548	0.212248
7.5	60.575	24.82	24.82	60.575	0.0143978	0.210193
7.54167	60.2225	24.82	24.82	60.2225	0.0144452	0.208802
7.58333	59.87	24.82	24.82	59.87	0.0144988	0.207953
7.625	59.5175	24.82	24.82	59.5175	0.0145579	0.207544
7.66667	59.165	24.82	24.82	59.165	0.0146219	0.207496
7.70833	58.8125	24.82	24.82	58.8125	0.0146903	0.207746
7.75	58.46	24.82	24.82	58.46	0.0147626	0.20824
7.79167	58.1075	24.82	24.82	58.1075	0.0148383	0.208937
7.83333	57.755	24.82	24.82	57.755	0.0149169	0.209804
7.875	57.4025	24.82	24.82	57.4025	0.0149983	0.210812
7.91667	57.05	24.82	24.82	57.05	0.0150822	0.211941
7.95833	56.6975	24.82	24.82	56.6975	0.0151682	0.213172
8	56.345	24.82	24.82	56.345	0.0152563	0.21449
8.04167	55.9925	24.82	24.82	55.9925	0.0153462	0.215885
8.08333	55.64	24.82	24.82	55.64	0.015438	0.217346
8.125	55.2875	24.82	24.82	55.2875	0.0155314	0.218867
8.16667	54.935	24.82	24.82	54.935	0.0156265	0.220442
8.20833	54.5825	24.82	24.82	54.5825	0.015723	0.222064
8.25	54.23	24.82	24.82	54.23	0.0158212	0.223731
8.29167	53.8775	24.82	24.82	53.8775	0.0159207	0.22544
8.33333	53.525	24.82	24.82	53.525	0.0160218	0.227188
8.375	53.1725	24.82	24.82	53.1725	0.0161243	0.228974
8.41667	52.82	24.82	24.82	52.82	0.0162283	0.230796
8.45833	52.4675	24.82	24.82	52.4675	0.0163337	0.232653
8.5	52.115	24.82	24.82	52.115	0.0164405	0.234544
8.54167	51.7625	24.82	24.82	51.7625	0.0165488	0.236469
8.58333	51.41	24.82	24.82	51.41	0.0166586	0.238428
8.625	51.0575	24.82	24.82	51.0575	0.0167699	0.240421
8.66667	50.705	24.82	24.82	50.705	0.0168826	0.242447
8.70833	50.3525	24.82	24.82	50.3525	0.0169969	0.244507
8.75	50	24.82	24.82	50	0.0171128	0.246602
8.79167	49.6475	24.82	24.82	49.6475	0.0172302	0.248731
8.83333	49.295	24.82	24.82	49.295	0.0173492	0.250895
8.875	48.9425	24.82	24.82	48.9425	0.0174698	0.253095
8.91667	48.59	24.82	24.82	48.59	0.0175921	0.255332
8.95833	48.2375	24.82	24.82	48.2375	0.017716	0.257605
9	47.885	24.82	24.82	47.885	0.0178417	0.259916
9.04167	47.5325	24.82	24.82	47.5325	0.0179691	0.262265
9.08333	47.18	24.82	24.82	47.18	0.0180982	0.264654
9.125	46.8275	24.82	24.82	46.8275	0.0182292	0.267083
9.16667	46.475	24.82	24.82	46.475	0.018362	0.269552
9.20833	46.1225	24.82	24.82	46.1225	0.0184967	0.272064
9.25	45.77	24.82	24.82	45.77	0.0186333	0.274618
9.29167	45.4175	24.82	24.82	45.4175	0.0187719	0.277216
9.33333	45.065	24.82	24.82	45.065	0.0189124	0.279859
9.375	44.7125	24.82	24.82	44.7125	0.019055	0.282547
9.41667	44.36	24.82	24.82	44.36	0.0191996	0.285283
9.45833	44.37	24.81	24.8097	44.3697	0.0219394	0.256029
9.5	44.38	24.8	24.7998	44.3798	0.0217228	0.23143
9.54167	44.39	24.79	24.7898	44.3898	0.0214895	0.211049
9.58333	44.4	24.78	24.7798	44.3998	0.0212723	0.194166
9.625	44.41	24.77	24.7699	44.4099	0.021078	0.180172
9.66667	44.42	24.76	24.7599	44.4199	0.0209078	0.168564
9.70833	44.43	24.75	24.7499	44.4299	0.0207612	0.158927
9.75	44.44	24.74	24.7399	44.4399	0.0206364	0.150919
9.79167	44.45	24.73	24.7299	44.4499	0.0205315	0.14426
9.83333	44.46	24.72	24.7199	44.4599	0.0204439	0.138717
9.875	44.47	24.71	24.71	44.47	0.0203716	0.134101
9.91667	44.48	24.7	24.7	44.48	0.0203124	0.130253
9.95833	44.49	24.69	24.69	44.49	0.0202644	0.127044
10	44.5	24.68	24.68	44.5	0.020226	0.124365
10.0417	44.51	24.67	24.67	44.51	0.0201956	0.122128
10.0833	44.52	24.66	24.66	44.52	0.0201721	0.120258
10.125	44.53	24.65	24.65	44.53	0.0201544	0.118693
10.1667	44.54	24.64	24.64	44.54	0.0201414	0.117384
10.2083	44.55	24.63	24.63	44.55	0.0201326	0.116286
10.25	44.56	24.62	24.62	44.56	0.0201271	0.115364
10.2917	44.57	24.61	24.61	44.57	0.0201245	0.11459
10.3333	44.58	24.6	24.6	44.58	0.0201243	0.113939
10.375	44.59	24.59	24.59	44.59	0.0201261	0.11339
10.4167	44.6	24.58	24.58	44.6	0.0201295	0.112926
10.4583	44.61	24.57	24.57	44.61	0.0201344	0.112533
10.5	44.4406	24.57	24.5701	44.4407	0.0187878	0.127669
10.5417	44.2712	24.57	24.5701	44.2713	0.0189684	0.140438
10.5833	44.1018	24.57	24.5701	44.1019	0.0191551	0.151141
10.625	43.9324	24.57	24.5701	43.9324	0.0193352	0.160169
10.6667	43.7629	24.57	24.5701	43.763	0.0195056	0.167833
10.7083	43.5935	24.57	24.5701	43.5936	0.0196658	0.174382
10.75	43.4241	24.57	24.5701	43.4242	0.019816	0.180014
10.7917	43.2547	24.57	24.57	43.2548	0.019957	0.184892
10.8333	43.0853	24.57	24.57	43.0853	0.0200896	0.189149
10.875	42.9159	24.57	24.57	42.9159	0.0202149	0.192892
10.9167	42.7465	24.57	24.57	42.7465	0.0203338	0.196211
10.9583	42.5771	24.57	24.57	42.5771	0.0204474	0.19918
11	42.4076	24.57	24.57	42.4077	0.0205563	0.201859
11.0417	42.2382	24.57	24.57	42.2383	0.0206614	0.204299
11.0833	42.0688	24.57	24.57	42.0688	0.0207633	0.206542
11.125	41.8994	24.57	24.57	41.8994	0.0208626	0.208623
11.1667	41.73	24.57	24.57	41.73	0.0209598	0.21057
11.2083	41.5425	24.57	24.57	41.5425	0.0209196	0.214127
11.25	41.355	24.57	24.57	41.355	0.0210342	0.217345
11.2917	41.1675	24.57	24.57	41.1675	0.0211493	0.220269
11.3333	40.98	24.57	24.57	40.98	0.021263	0.222955
11.375	40.8721	24.57	24.5699	40.872	0.021991	0.217807
11.4167	40.7642	24.57	24.57	40.7641	0.0220088	0.213593
11.4583	40.6563	24.57	24.57	40.6562	0.0220189	0.210234
11.5	40.5483	24.57	24.57	40.5483	0.0220304	0.207578
11.5417	40.4404	24.57	24.57	40.4404	0.0220454	0.2055
11.5833	40.3325	24.57	24.57	40.3325	0.0220647	0.2039
11.625	40.2246	24.57	24.57	40.2246	0.0220884	0.202697
11.6667	40.1167	24.57	24.57	40.1167	0.0221165	0.201823
11.7083	40.0088	24.57	24.57	40.0088	0.0221487	0.201224
11.75	39.9009	24.57	24.57	39.9009	0.0221846	0.200854
11.7917	39.793	24.57	24.57	39.793	0.022224	0.200677
11.8333	39.685	24.57	24.57	39.685	0.0222663	0.20066
11.875	39.5771	24.57	24.57	39.5771	0.0223113	0.20078
11.9167	39.4692	24.57	24.57	39.4692	0.0223586	0.201014
11.9583	39.3613	24.57	24.57	39.3613	0.022408	0.201345
12	39.2534	24.57	24.57	39.2534	0.0224592	0.201758
12.0417	39.1455	24.57	24.57	39.1455	0.022512	0.20224
12.0833	39.0376	24.57	24.57	39.0376	0.0225662	0.202782
12.125	38.9297	24.57	24.57	38.9297	0.0226216	0.203374
12.1667	38.8217	24.57	24.57	38.8217	0.0226781	0.20401
12.2083	38.7138	24.57	24.57	38.7138	0.0227356	0.204684
12.25	38.6059	24.57	24.57	38.6059	0.022794	0.20539
12.2917	38.498	24.57	24.57	38.498	0.0228532	0.206124
12.3333	38.3901	24.57	24.57	38.3901	0.0229131	0.206883
12.375	38.2822	24.57	24.57	38.2822	0.0229737	0.207664
12.4167	38.1743	24.57	24.57	38.1743	0.0230348	0.208465
12.4583	38.0663	24.57	24.57	38.0664	0.0230966	0.209282
12.5	37.9584	24.57	24.57	37.9584	0.0231589	0.210115
12.5417	37.8505	24.57	24.57	37.8505	0.0232216	0.210962
12.5833	37.7426	24.57	24.57	37.7426	0.0232849	0.211822
12.625	37.6347	24.57	24.57	37.6347	0.0233486	0.212694
12.6667	37.5268	24.57	24.57	37.5268	0.0234128	0.213577
12.7083	37.4189	24.57	24.57	37.4189	0.0234774	0.214471
12.75	37.311	24.57	24.57	37.311	0.0235424	0.215374
12.7917	37.203	24.57	24.57	37.2031	0.0236078	0.216286
12.8333	37.0951	24.57	24.57	37.0951	0.0236736	0.217208
12.875	36.9872	24.57	24.57	36.9872	0.0237398	0.218138
12.9167	36.8793	24.57	24.57	36.8793	0.0238064	0.219076
12.9583	36.7714	24.57	24.57	36.7714	0.0238734	0.220023
13	36.6635	24.57	24.57	36.6635	0.0239408	0.220977
13.0417	36.5556	24.57	24.57	36.5556	0.0240085	0.221939
13.0833	36.4477	24.57	24.57	36.4477	0.0240767	0.22291
13.125	36.3397	24.57	24.57	36.3397	0.0241452	0.223887
13.1667	36.2318	24.57	24.57	36.2318	0.0242141	0.224873
13.2083	36.1239	24.57	24.57	36.1239	0.0242833	0.225866
13.25	36.016	24.57	24.57	36.016	0.024353	0.226867
13.2917	35.9081	24.57	24.57	35.9081	0.024423	0.227875
13.3333	35.8002	24.57	24.57	35.8002	0.0244934	0.228891
13.375	35.6923	24.57	24.57	35.6923	0.0245642	0.229914
13.4167	35.5843	24.57	24.57	35.5844	0.0246354	0.230946
13.4583	35.4764	24.57	24.57	35.4764	0.024707	0.231985
13.5	35.3685	24.57	24.57	35.3685	0.0247789	0.233031
13.5417	35.2606	24.57	24.57	35.2606	0.0248513	0.234086
13.5833	35.1527	24.57	24.57	35.1527	0.024924	0.235148
13.625	35.0448	24.57	24.57	35.0448	0.0249971	0.236218
13.6667	34.9369	24.57	24.57	34.9369	0.0250707	0.237296
13.7083	34.829	24.57	24.57	34.829	0.0251446	0.238383
13.75	34.721	24.57	24.57	34.7211	0.0252189	0.239477
13.7917	34.6131	24.57	24.57	34.6131	0.0252937	0.240579
13.8333	34.5052	24.57	24.57	34.5052	0.0253688	0.24169
13.875	34.3973	24.57	24.57	34.3973	0.0254444	0.242809
13.9167	34.2894	24.57	24.57	34.2894	0.0255204	0.243936
13.9583	34.1815	24.57	24.57	34.1815	0.0255968	0.245072
14	34.0736	24.57	24.57	34.0736	0.0256736	0.246217
14.0417	33.9657	24.57	24.57	33.9657	0.0257508	0.24737
14.0833	33.8577	24.57	24.57	33.8578	0.0258284	0.248531
14.125	33.7498	24.57	24.57	33.7498	0.0259065	0.249702
14.1667	33.6419	24.57	24.57	33.6419	0.025985	0.250881
14.2083	33.534	24.57	24.57	33.534	0.0260639	0.25207
14.25	33.4261	24.57	24.57	33.4261	0.0261433	0.253267
14.2917	33.3182	24.57	24.57	33.3182	0.0262231	0.254473
14.3333	33.2103	24.57	24.57	33.2103	0.0263033	0.255689
14.375	33.1023	24.57	24.57	33.1024	0.026384	0.256914
14.4167	32.9944	24.57	24.57	32.9944	0.0264651	0.258149
14.4583	32.8865	24.57	24.57	32.8865	0.0265467	0.259393
14.5	32.7786	24.57	24.57	32.7786	0.0266287	0.260646
14.5417	32.6707	24.57	24.57	32.6707	0.0267112	0.26191
14.5833	32.5628	24.57	24.57	32.5628	0.0267941	0.263183
14.625	32.4549	24.57	24.57	32.4549	0.0268775	0.264466
14.6667	32.347	24.57	24.57	32.347	0.0269613	0.265759
14.7083	32.239	24.57	24.57	32.2391	0.0270456	0.267062
14.75	32.1311	24.57	24.57	32.1311	0.0271304	0.268375
14.7917	32.0232	24.57	24.57	32.0232	0.0272156	0.269699
14.8333	31.9153	24.57	24.57	31.9153	0.0273014	0.271033
14.875	31.8074	24.57	24.57	31.8074	0.0273875	0.272378
14.9167	31.6995	24.57	24.57	31.6995	0.0274742	0.273733
14.9583	31.5916	24.57	24.57	31.5916	0.0275613	0.275099
15	31.4837	24.57	24.57	31.4837	0.0276489	0.276476
15.0417	31.3757	24.57	24.57	31.3758	0.027737	0.277863
15.0833	31.2678	24.57	24.57	31.2678	0.0278256	0.279262
15.125	31.1599	24.57	24.57	31.1599	0.0279147	0.280672
15.1667	31.052	24.57	24.57	31.052	0.0280043	0.282093
15.2083	30.9441	24.57	24.57	30.9441	0.0280943	0.283526
15.25	30.8362	24.57	24.57	30.8362	0.0281849	0.284971
15.2917	30.7283	24.57	24.57	30.7283	0.0282759	0.286426
15.3333	30.6203	24.57	24.57	30.6204	0.0283675	0.287894
15.375	30.5124	24.57	24.57	30.5125	0.0284595	0.289374
15.4167	30.4045	24.57	24.57	30.4045	0.0285521	0.290865
15.4583	30.2966	24.57	24.57	30.2966	0.0286451	0.292369
15.5	30.1887	24.57	24.57	30.1887	0.0287387	0.293885
15.5417	30.0808	24.57	24.57	30.0808	0.0288328	0.295414
15.5833	29.9729	24.57	24.57	29.9729	0.0289274	0.296955
15.625	29.865	24.57	24.57	29.865	0.0290225	0.298509
15.6667	29.757	24.57	24.57	29.7571	0.0291181	0.300075
15.7083	29.6491	24.57	24.57	29.6491	0.0292143	0.301655
15.75	29.5412	24.57	24.57	29.5412	0.0293109	0.303247
15.7917	29.4333	24.57	24.57	29.4333	0.0294081	0.304853
15.8333	29.3254	24.57	24.57	29.3254	0.0295058	0.306473
15.875	29.2175	24.57	24.57	29.2175	0.0296041	0.308105
15.9167	29.1096	24.57	24.57	29.1096	0.0297029	0.309752
15.9583	29.0017	24.57	24.57	29.0017	0.0298022	0.311412
16	28.8937	24.57	24.57	28.8938	0.029902	0.313086
16.0417	28.7858	24.57	24.57	28.7858	0.0300023	0.314774
16.0833	28.6779	24.57	24.57	28.6779	0.0301032	0.316476
16.125	28.57	24.57	24.57	28.57	0.0302047	0.318193
16.1667	28.5552	24.57	24.5699	28.5551	0.0316131	0.309055
16.2083	28.5404	24.57	24.5699	28.5403	0.031551	0.301053
16.25	28.5256	24.57	24.5699	28.5255	0.0314953	0.294292
16.2917	28.5108	24.57	24.5699	28.5107	0.0314291	0.288567
16.3333	28.496	24.57	24.5699	28.4959	0.0313611	0.283713
16.375	28.4812	24.57	24.5699	28.4811	0.0312952	0.279593
16.4167	28.4664	24.57	24.57	28.4664	0.0312339	0.276094
16.4583	28.4516	24.57	24.57	28.4516	0.0311785	0.273123
16.5	28.4368	24.57	24.57	28.4368	0.0311295	0.270601
16.5417	28.422	24.57	24.57	28.422	0.031087	0.268462
16.5833	28.4072	24.57	24.57	28.4072	0.0310506	0.266651
16.625	28.3924	24.57	24.57	28.3924	0.0310202	0.26512
16.6667	28.3776	24.57	24.57	28.3776	0.0309951	0.263831
16.7083	28.3628	24.57	24.57	28.3628	0.0309748	0.262748
16.75	28.348	24.57	24.57	28.348	0.030959	0.261844
16.7917	28.3332	24.57	24.57	28.3332	0.030947	0.261093
16.8333	28.3184	24.57	24.57	28.3184	0.0309384	0.260475
16.875	28.3036	24.57	24.57	28.3036	0.0309329	0.25997
16.9167	28.2888	24.57	24.57	28.2888	0.03093	0.259564
16.9583	28.274	24.57	24.57	28.274	0.0309295	0.259243
17	28.2592	24.57	24.57	28.2592	0.0309309	0.258995
17.0417	28.2444	24.57	24.57	28.2444	0.0309342	0.258811
17.0833	28.2296	24.57	24.57	28.2296	0.030939	0.258682
17.125	28.2148	24.57	24.57	28.2148	0.0309451	0.2586
17.1667	28.2	24.57	24.57	28.2	0.0309524	0.258558
17.2083	28.1394	24.57	24.5701	28.1394	0.0303042	0.263958
17.25	28.0787	24.57	24.5701	28.0788	0.0303961	0.268811
17.2917	28.0181	24.57	24.5701	28.0181	0.0304851	0.273071
17.3333	27.9574	24.57	24.57	27.9575	0.0305804	0.276841
17.375	27.8968	24.57	24.57	27.8968	0.0306775	0.280203
17.4167	27.8361	24.57	24.57	27.8362	0.0307745	0.283223
17.4583	27.7755	24.57	24.57	27.7755	0.0308699	0.285957
17.5	27.7148	24.57	24.57	27.7149	0.030963	0.288448
17.5417	27.6542	24.57	24.57	27.6542	0.0310537	0.290733
17.5833	27.5935	24.57	24.57	27.5936	0.0311417	0.292844
17.625	27.5329	24.57	24.57	27.5329	0.0312271	0.294806
17.6667	27.4723	24.57	24.57	27.4723	0.03131	0.296642
17.7083	27.4116	24.57	24.57	27.4116	0.0313907	0.29837
17.75	27.351	24.57	24.57	27.351	0.0314693	0.300006
17.7917	27.2903	24.57	24.57	27.2903	0.0315461	0.301563
17.8333	27.2297	24.57	24.57	27.2297	0.0316212	0.303053
17.875	27.169	24.57	24.57	27.1691	0.031695	0.304486
17.9167	27.1084	24.57	24.57	27.1084	0.0317675	0.30587
17.9583	27.0477	24.57	24.57	27.0478	0.0318389	0.307213
18	26.9871	24.57	24.57	26.9871	0.0319094	0.308521
18.0417	26.9265	24.57	24.57	26.9265	0.0319791	0.309799
18.0833	26.8658	24.57	24.57	26.8658	0.0320481	0.311053
18.125	26.8052	24.57	24.57	26.8052	0.0321166	0.312285
18.1667	26.7445	24.57	24.57	26.7445	0.0321846	0.313501
18.2083	26.6839	24.57	24.57	26.6839	0.0322522	0.314703
18.25	26.6232	24.57	24.57	26.6232	0.0323195	0.315893
18.2917	26.5626	24.57	24.57	26.5626	0.0323866	0.317073
18.3333	26.5019	24.57	24.57	26.502	0.0324535	0.318247
18.375	26.4413	24.57	24.57	26.4413	0.0325202	0.319415
18.4167	26.3806	24.57	24.57	26.3807	0.0325868	0.320579

## Sheet: GreenvilleNew BernWashington
Days	I(t) Gasbuddy	S(t) Gasbuddy	I(t) UKF	S(t) UKF	Beta (UKF)	Gamma (UKF)
0	3.9	96.1	96.1	3.9	0	0
0.0416667	3.9	96.1	96.1	3.9	6.07277e-17	-4.95224e-19
0.0833333	4.59	95.41	95.4098	4.59171	-0.295399	0.00278195
0.125	4.59	95.41	95.41	4.58992	-0.280543	0.00268818
0.166667	4.59	95.41	95.41	4.58979	-0.239376	0.0028043
0.208333	4.59	95.41	95.41	4.59001	-0.241418	0.00278517
0.25	4.59	95.41	95.41	4.59	-0.241124	0.00282133
0.291667	4.71118	95.2888	95.2888	4.71114	-0.234379	0.00323665
0.333333	4.83235	95.1676	95.1677	4.83232	-0.228219	0.00377417
0.375	4.95353	95.0465	95.0465	4.95347	-0.216432	0.00508744
0.416667	5.07471	94.9253	94.9253	5.07466	-0.205786	0.00659431
0.458333	5.19588	94.8041	94.8041	5.19584	-0.195864	0.00831441
0.5	5.31706	94.6829	94.6829	5.31702	-0.186617	0.0102254
0.541667	5.43824	94.5618	94.5618	5.4382	-0.17798	0.0123071
0.583333	5.55941	94.4406	94.4406	5.55938	-0.169895	0.0145395
0.625	5.68059	94.3194	94.3194	5.68056	-0.162309	0.0169036
0.666667	5.80176	94.1982	94.1982	5.80174	-0.155175	0.0193815
0.708333	5.92294	94.0771	94.0771	5.92292	-0.148449	0.0219572
0.75	6.04412	93.9559	93.9559	6.04409	-0.142093	0.0246164
0.791667	6.16529	93.8347	93.8347	6.16527	-0.136074	0.0273468
0.833333	6.28647	93.7135	93.7135	6.28645	-0.130361	0.0301381
0.875	6.40765	93.5924	93.5924	6.40763	-0.124928	0.0329817
0.916667	6.52882	93.4712	93.4712	6.52881	-0.119752	0.0358709
0.958333	6.65	93.35	93.35	6.64999	-0.114814	0.0388
1	6.73625	93.2638	93.2638	6.73624	-0.111453	0.040969
1.04167	6.8225	93.1775	93.1775	6.82249	-0.107493	0.0436361
1.08333	6.90875	93.0913	93.0913	6.90874	-0.104389	0.0458776
1.125	6.995	93.005	93.005	6.995	-0.10135	0.0481756
1.16667	7.08125	92.9188	92.9188	7.08125	-0.0983961	0.050514
1.20833	7.1675	92.8325	92.8325	7.1675	-0.095528	0.0528889
1.25	7.25375	92.7463	92.7463	7.25375	-0.0927434	0.055299
1.29167	7.34	92.66	92.66	7.34	-0.0900401	0.0577427
1.33333	13.1071	86.8929	86.8929	13.1065	0.114349	0.206494
1.375	18.8743	81.1257	81.1257	18.8743	0.0744392	0.172825
1.41667	24.6414	75.3586	75.3586	24.6414	0.0843649	0.1841
1.45833	30.4086	69.5914	69.5915	30.4086	0.0815495	0.192859
1.5	36.1757	63.8243	63.8243	36.1758	0.0775423	0.20345
1.54167	41.9429	58.0571	58.0572	41.9429	0.0735932	0.211075
1.58333	47.71	52.29	52.29	47.71	0.0702463	0.211938
1.625	47.9133	52.0867	52.0866	47.9133	0.0143201	0.190437
1.66667	48.1167	51.8833	51.8833	48.1166	0.0127968	0.185154
1.70833	48.32	51.68	51.68	48.32	0.0107565	0.176716
1.75	48.5233	51.4767	51.4766	48.5233	0.00950615	0.167591
1.79167	48.7267	51.2733	51.2733	48.7266	0.00868978	0.158601
1.83333	48.93	51.07	51.07	48.93	0.00812988	0.150099
1.875	49.1333	50.8667	50.8666	49.1333	0.00773222	0.142224
1.91667	49.3367	50.6633	50.6633	49.3366	0.00744261	0.135019
1.95833	49.54	50.46	50.46	49.54	0.00722786	0.128478
2	50.23	49.77	49.77	50.23	0.0117435	0.12303
2.04167	49.54	49.77	49.7703	49.5403	0.00218669	0.163547
2.08333	49.6236	49.6864	49.6863	49.6236	0.00620653	0.152978
2.125	49.7073	49.6027	49.6027	49.7072	0.00603202	0.143245
2.16667	49.7909	49.5191	49.519	49.7909	0.00592088	0.134777
2.20833	49.8745	49.4355	49.4354	49.8745	0.00582798	0.127403
2.25	49.9582	49.3518	49.3518	49.9581	0.0057505	0.120978
2.29167	50.0418	49.2682	49.2681	50.0418	0.00568584	0.115379
2.33333	50.1255	49.1845	49.1845	50.1254	0.00563192	0.110496
2.375	50.2091	49.1009	49.1009	50.2091	0.00558703	0.106235
2.41667	50.2927	49.0173	49.0172	50.2927	0.00554979	0.102515
2.45833	50.3764	48.9336	48.9336	50.3763	0.00551903	0.099265
2.5	50.46	48.85	48.85	50.46	0.00549379	0.0964227
2.54167	50.5436	48.7664	48.7663	50.5436	0.00547327	0.0939345
2.58333	50.6273	48.6827	48.6827	50.6273	0.00545679	0.0917537
2.625	50.7109	48.5991	48.5991	50.7109	0.00544376	0.0898396
2.66667	50.7945	48.5155	48.5154	50.7945	0.00543372	0.0881569
2.70833	50.8782	48.4318	48.4318	50.8782	0.00542624	0.086675
2.75	50.9618	48.3482	48.3482	50.9618	0.00542097	0.0853671
2.79167	51.0455	48.2645	48.2645	51.0454	0.00541762	0.0842101
2.83333	51.1291	48.1809	48.1809	51.1291	0.00541591	0.0831839
2.875	51.2127	48.0973	48.0973	51.2127	0.00541564	0.0822711
2.91667	51.2964	48.0136	48.0136	51.2964	0.00541662	0.0814566
2.95833	51.38	47.93	47.93	51.38	0.00541867	0.0807271
3	51.5176	47.7924	47.7924	51.5176	0.00594799	0.0801141
3.04167	51.6552	47.6548	47.6548	51.6552	0.00595779	0.0795045
3.08333	51.7928	47.5172	47.5172	51.7928	0.00597489	0.0789481
3.125	51.9304	47.3796	47.3796	51.9304	0.00599105	0.0784342
3.16667	52.068	47.242	47.242	52.068	0.00600665	0.0779548
3.20833	52.2056	47.1044	47.1044	52.2056	0.00602191	0.077504
3.25	52.3432	46.9668	46.9668	52.3432	0.006037	0.0770766
3.29167	52.4808	46.8292	46.8292	52.4808	0.00605204	0.076669
3.33333	52.6184	46.6916	46.6916	52.6184	0.00606712	0.0762779
3.375	52.756	46.554	46.554	52.756	0.00608229	0.0759009
3.41667	52.8936	46.4164	46.4164	52.8936	0.00609759	0.0755359
3.45833	53.0312	46.2788	46.2788	53.0312	0.00611306	0.0751813
3.5	53.1688	46.1412	46.1412	53.1688	0.00612871	0.0748357
3.54167	53.3064	46.0036	46.0036	53.3064	0.00614455	0.0744981
3.58333	53.444	45.866	45.866	53.444	0.0061606	0.0741674
3.625	53.5816	45.7284	45.7284	53.5816	0.00617686	0.0738429
3.66667	53.7192	45.5908	45.5908	53.7192	0.00619333	0.0735239
3.70833	53.8568	45.4532	45.4532	53.8568	0.00621002	0.0732099
3.75	53.9944	45.3156	45.3156	53.9944	0.00622693	0.0729005
3.79167	54.132	45.178	45.178	54.132	0.00624405	0.0725951
3.83333	54.2696	45.0404	45.0404	54.2696	0.00626139	0.0722935
3.875	54.4072	44.9028	44.9028	54.4072	0.00627895	0.0719954
3.91667	54.5448	44.7652	44.7652	54.5448	0.00629673	0.0717006
3.95833	54.6824	44.6276	44.6276	54.6824	0.00631473	0.0714087
4	54.82	44.49	44.49	54.82	0.00633295	0.0711197
4.04167	54.9576	44.3524	44.3524	54.9576	0.00635139	0.0708334
4.08333	55.0952	44.2148	44.2148	55.0952	0.00637005	0.0705496
4.125	55.2328	44.0772	44.0772	55.2328	0.00638894	0.0702682
4.16667	55.3704	43.9396	43.9396	55.3704	0.00640805	0.0699891
4.20833	55.508	43.802	43.802	55.508	0.00642739	0.0697123
4.25	55.6456	43.6644	43.6644	55.6456	0.00644696	0.0694375
4.29167	55.7832	43.5268	43.5268	55.7832	0.00646676	0.0691649
4.33333	55.9208	43.3892	43.3892	55.9208	0.00648679	0.0688942
4.375	56.0584	43.2516	43.2516	56.0584	0.00650705	0.0686255
4.41667	56.196	43.114	43.114	56.196	0.00652755	0.0683586
4.45833	56.3336	42.9764	42.9764	56.3336	0.00654829	0.0680936
4.5	56.4712	42.8388	42.8388	56.4712	0.00656926	0.0678305
4.54167	56.6088	42.7012	42.7012	56.6088	0.00659048	0.067569
4.58333	56.7464	42.5636	42.5636	56.7464	0.00661195	0.0673094
4.625	56.884	42.426	42.426	56.884	0.00663366	0.0670514
4.66667	57.0216	42.2884	42.2884	57.0216	0.00665562	0.0667951
4.70833	57.1592	42.1508	42.1508	57.1592	0.00667783	0.0665405
4.75	57.2968	42.0132	42.0132	57.2968	0.00670029	0.0662875
4.79167	57.4344	41.8756	41.8756	57.4344	0.00672302	0.0660361
4.83333	57.572	41.738	41.738	57.572	0.006746	0.0657863
4.875	57.7096	41.6004	41.6004	57.7096	0.00676925	0.0655381
4.91667	57.8472	41.4628	41.4628	57.8472	0.00679276	0.0652914
4.95833	57.9848	41.3252	41.3252	57.9848	0.00681654	0.0650462
5	58.1224	41.1876	41.1876	58.1224	0.00684059	0.0648026
5.04167	58.26	41.05	41.05	58.26	0.00686492	0.0645605
5.08333	58.0113	41.05	41.0501	58.0114	0.00462811	0.0804144
5.125	57.7625	41.05	41.0501	57.7626	0.00476294	0.0939325
5.16667	57.5137	41.05	41.0501	57.5138	0.00486888	0.105355
5.20833	57.265	41.05	41.0501	57.2651	0.00496713	0.115063
5.25	57.0162	41.05	41.0501	57.0163	0.00505732	0.123355
5.29167	56.7675	41.05	41.05	56.7675	0.00513977	0.130475
5.33333	56.5188	41.05	41.05	56.5188	0.00521502	0.136619
5.375	56.27	41.05	41.05	56.27	0.00528375	0.141948
5.41667	56.0213	41.05	41.05	56.0213	0.00534665	0.146596
5.45833	55.7725	41.05	41.05	55.7725	0.0054044	0.150673
5.5	55.5238	41.05	41.05	55.5238	0.00545765	0.154273
5.54167	55.275	41.05	41.05	55.275	0.005507	0.157472
5.58333	55.0262	41.05	41.05	55.0263	0.00555298	0.160334
5.625	54.7775	41.05	41.05	54.7775	0.00559609	0.162915
5.66667	54.5288	41.05	41.05	54.5288	0.00563673	0.165259
5.70833	54.28	41.05	41.05	54.28	0.00567529	0.167405
5.75	54.0312	41.05	41.05	54.0313	0.00571209	0.169385
5.79167	53.7825	41.05	41.05	53.7825	0.00574741	0.171226
5.83333	53.5338	41.05	41.05	53.5338	0.00578151	0.172952
5.875	53.285	41.05	41.05	53.285	0.00581458	0.174582
5.91667	53.0363	41.05	41.05	53.0363	0.00584681	0.176133
5.95833	52.7875	41.05	41.05	52.7875	0.00587836	0.177618
6	52.5388	41.05	41.05	52.5388	0.00590936	0.179049
6.04167	52.29	41.05	41.05	52.29	0.00593992	0.180437
6.08333	51.45	41.05	41.0503	51.4503	0.00346737	0.222296
6.125	50.61	41.05	41.0503	50.6103	0.00378647	0.258758
6.16667	49.77	41.05	41.0502	49.7702	0.00407761	0.290631
6.20833	48.93	41.05	41.0502	48.9302	0.00434779	0.318806
6.25	48.09	41.05	41.0502	48.0902	0.00459782	0.343981
6.29167	47.25	41.05	41.0502	47.2502	0.00482934	0.366713
6.33333	47.0518	41.05	41.0498	47.0516	0.00825561	0.341918
6.375	46.8536	41.05	41.0498	46.8535	0.00810484	0.320382
6.41667	46.6555	41.05	41.0499	46.6553	0.00797909	0.302118
6.45833	46.4573	41.05	41.0499	46.4572	0.00786089	0.286671
6.5	46.2591	41.05	41.0499	46.259	0.00775334	0.273636
6.54167	46.0609	41.05	41.0499	46.0608	0.00765761	0.262661
6.58333	45.8627	41.05	41.0499	45.8627	0.00757402	0.253444
6.625	45.6645	41.05	41.0499	45.6645	0.00750229	0.245724
6.66667	45.4664	41.05	41.05	45.4663	0.00744182	0.23928
6.70833	45.2682	41.05	41.05	45.2681	0.00739179	0.233927
6.75	45.07	41.05	41.05	45.07	0.00735129	0.229504
6.79167	44.8718	41.05	41.05	44.8718	0.0073194	0.225877
6.83333	44.6736	41.05	41.05	44.6736	0.00729522	0.222931
6.875	44.4755	41.05	41.05	44.4754	0.0072779	0.22057
6.91667	44.2773	41.05	41.05	44.2773	0.00726666	0.218711
6.95833	44.0791	41.05	41.05	44.0791	0.00726079	0.217283
7	43.8809	41.05	41.05	43.8809	0.00725965	0.216227
7.04167	43.6827	41.05	41.05	43.6827	0.00726266	0.215492
7.08333	43.4845	41.05	41.05	43.4845	0.00726934	0.215034
7.125	43.2864	41.05	41.05	43.2864	0.00727923	0.214816
7.16667	43.0882	41.05	41.05	43.0882	0.00729194	0.214805
7.20833	42.89	41.05	41.05	42.89	0.00730713	0.214976
7.25	42.798	41.05	41.0499	42.7979	0.00794268	0.207221
7.29167	42.706	41.05	41.0499	42.7059	0.00788479	0.200538
7.33333	42.614	41.05	41.05	42.614	0.00783791	0.19487
7.375	42.522	41.05	41.05	42.522	0.00779586	0.190069
7.41667	42.43	41.05	41.05	42.43	0.00775902	0.186009
7.45833	42.2006	41.05	41.0501	42.2007	0.00691426	0.193137
7.5	41.9712	41.05	41.0501	41.9713	0.00698706	0.199565
7.54167	41.7419	41.05	41.05	41.7419	0.00705206	0.205289
7.58333	41.5125	41.05	41.05	41.5125	0.00711716	0.210427
7.625	41.2831	41.05	41.05	41.2832	0.00718131	0.215076
7.66667	41.0537	41.05	41.05	41.0538	0.00724399	0.219315
7.70833	40.8244	41.05	41.05	40.8244	0.00730497	0.22321
7.75	40.595	41.05	41.05	40.595	0.00736413	0.226815
7.79167	40.3656	41.05	41.05	40.3657	0.00742151	0.230175
7.83333	40.1362	41.05	41.05	40.1363	0.00747718	0.23333
7.875	39.9069	41.05	41.05	39.9069	0.00753126	0.236312
7.91667	39.6775	41.05	41.05	39.6775	0.00758391	0.239148
7.95833	39.4481	41.05	41.05	39.4481	0.00763527	0.241863
8	39.2187	41.05	41.05	39.2188	0.00768548	0.244476
8.04167	38.9894	41.05	41.05	38.9894	0.00773471	0.247005
8.08333	38.76	41.05	41.05	38.76	0.00778307	0.249465
8.125	38.5306	41.05	41.05	38.5306	0.00783071	0.251869
8.16667	38.3012	41.05	41.05	38.3013	0.00787773	0.254228
8.20833	38.0719	41.05	41.05	38.0719	0.00792424	0.256551
8.25	37.8425	41.05	41.05	37.8425	0.00797033	0.258846
8.29167	37.6131	41.05	41.05	37.6131	0.00801609	0.261122
8.33333	37.3837	41.05	41.05	37.3838	0.00806158	0.263384
8.375	37.1544	41.05	41.05	37.1544	0.00810689	0.265638
8.41667	36.925	41.05	41.05	36.925	0.00815205	0.267889
8.45833	36.6956	41.05	41.05	36.6956	0.00819713	0.270141
8.5	36.4662	41.05	41.05	36.4663	0.00824217	0.272399
8.54167	36.2369	41.05	41.05	36.2369	0.00828719	0.274664
8.58333	36.0075	41.05	41.05	36.0075	0.00833224	0.276941
8.625	35.7781	41.05	41.05	35.7781	0.00837735	0.279231
8.66667	35.5487	41.05	41.05	35.5488	0.00842253	0.281538
8.70833	35.3194	41.05	41.05	35.3194	0.0084678	0.283863
8.75	35.09	41.05	41.05	35.09	0.00851318	0.286209
8.79167	34.8606	41.05	41.05	34.8606	0.00855869	0.288577
8.83333	34.6312	41.05	41.05	34.6313	0.00860433	0.290969
8.875	34.4019	41.05	41.05	34.4019	0.00865011	0.293386
8.91667	34.1725	41.05	41.05	34.1725	0.00869603	0.29583
8.95833	33.9431	41.05	41.05	33.9431	0.0087421	0.298301
9	33.7137	41.05	41.05	33.7138	0.00878831	0.300802
9.04167	33.4844	41.05	41.05	33.4844	0.00883467	0.303334
9.08333	33.255	41.05	41.05	33.255	0.00888116	0.305896
9.125	33.0256	41.05	41.05	33.0256	0.00892779	0.308492
9.16667	32.7962	41.05	41.05	32.7963	0.00897455	0.31112
9.20833	32.5669	41.05	41.05	32.5669	0.00902142	0.313783
9.25	32.3375	41.05	41.05	32.3375	0.0090684	0.316482
9.29167	32.1081	41.05	41.05	32.1082	0.00911547	0.319217
9.33333	31.8788	41.05	41.05	31.8788	0.00916262	0.321989
9.375	31.6494	41.05	41.05	31.6494	0.00920983	0.324799
9.41667	31.42	41.05	41.05	31.42	0.00925708	0.327648
9.45833	31.42	41.05	41.0498	31.4198	0.0114665	0.310717
9.5	31.42	41.05	41.0499	31.4199	0.0112996	0.295336
9.54167	31.42	41.05	41.0499	31.4199	0.011192	0.281822
9.58333	31.42	41.05	41.0499	31.4199	0.0110801	0.269938
9.625	31.42	41.05	41.0499	31.4199	0.0109687	0.259482
9.66667	31.42	41.05	41.0499	31.4199	0.0108606	0.250276
9.70833	31.42	41.05	41.0499	31.4199	0.0107578	0.242164
9.75	31.42	41.05	41.0499	31.4199	0.0106613	0.235011
9.79167	31.42	41.05	41.0499	31.4199	0.0105717	0.228699
9.83333	31.42	41.05	41.0499	31.4199	0.0104893	0.223127
9.875	31.42	41.05	41.05	31.42	0.010414	0.218204
9.91667	31.42	41.05	41.05	31.42	0.0103455	0.213852
9.95833	31.42	41.05	41.05	31.42	0.0102835	0.210004
10	31.42	41.05	41.05	31.42	0.0102275	0.206599
10.0417	31.42	41.05	41.05	31.42	0.0101771	0.203585
10.0833	31.42	41.05	41.05	31.42	0.0101319	0.200916
10.125	31.42	41.05	41.05	31.42	0.0100915	0.198553
10.1667	31.42	41.05	41.05	31.42	0.0100552	0.196459
10.2083	31.42	41.05	41.05	31.42	0.0100229	0.194604
10.25	31.42	41.05	41.05	31.42	0.00999398	0.19296
10.2917	31.42	41.05	41.05	31.42	0.00996823	0.191502
10.3333	31.42	41.05	41.05	31.42	0.00994529	0.19021
10.375	31.42	41.05	41.05	31.42	0.00992486	0.189064
10.4167	31.42	41.05	41.05	31.42	0.00990668	0.188048
10.4583	31.42	41.05	41.05	31.42	0.00989052	0.187147
10.5	31.2582	41.05	41.0501	31.2584	0.00835384	0.200523
10.5417	31.0965	41.05	41.0501	31.0966	0.00849397	0.212725
10.5833	30.9347	41.05	41.0501	30.9348	0.00859358	0.223597
10.625	30.7729	41.05	41.0501	30.773	0.0086967	0.233349
10.6667	30.6112	41.05	41.0501	30.6113	0.00880016	0.242147
10.7083	30.4494	41.05	41.0501	30.4495	0.00890209	0.250129
10.75	30.2876	41.05	41.0501	30.2877	0.00900126	0.257408
10.7917	30.1259	41.05	41.0501	30.1259	0.00909694	0.264081
10.8333	29.9641	41.05	41.0501	29.9642	0.00918871	0.270231
10.875	29.8024	41.05	41.0501	29.8024	0.0092764	0.275926
10.9167	29.6406	41.05	41.0501	29.6406	0.00936	0.281226
10.9583	29.4788	41.05	41.05	29.4789	0.00943959	0.286184
11	29.3171	41.05	41.05	29.3171	0.00951533	0.290843
11.0417	29.1553	41.05	41.05	29.1553	0.00958743	0.295243
11.0833	28.9935	41.05	41.05	28.9936	0.0096561	0.299416
11.125	28.8318	41.05	41.05	28.8318	0.00972158	0.303394
11.1667	28.67	41.05	41.05	28.67	0.00978409	0.307201
11.2083	28.6125	41.05	41.0499	28.6124	0.0109707	0.301562
11.25	28.555	41.05	41.0499	28.5549	0.0109274	0.296421
11.2917	28.4975	41.05	41.05	28.4975	0.0109202	0.291998
11.3333	28.44	41.05	41.05	28.44	0.0109066	0.288194
11.375	28.3543	41.05	41.05	28.3543	0.0105808	0.287469
11.4167	28.2685	41.05	41.05	28.2685	0.0105906	0.287037
11.4583	28.1828	41.05	41.05	28.1828	0.0105894	0.286783
11.5	28.097	41.05	41.05	28.097	0.01059	0.286687
11.5417	28.0113	41.05	41.05	28.0113	0.0105923	0.286733
11.5833	27.9256	41.05	41.05	27.9256	0.0105962	0.286905
11.625	27.8398	41.05	41.05	27.8398	0.0106016	0.28719
11.6667	27.7541	41.05	41.05	27.7541	0.0106083	0.287576
11.7083	27.6683	41.05	41.05	27.6684	0.0106164	0.288053
11.75	27.5826	41.05	41.05	27.5826	0.0106255	0.288611
11.7917	27.4969	41.05	41.05	27.4969	0.0106357	0.289243
11.8333	27.4111	41.05	41.05	27.4111	0.0106469	0.289941
11.875	27.3254	41.05	41.05	27.3254	0.0106589	0.290699
11.9167	27.2397	41.05	41.05	27.2397	0.0106717	0.291512
11.9583	27.1539	41.05	41.05	27.1539	0.0106851	0.292374
12	27.0682	41.05	41.05	27.0682	0.0106992	0.29328
12.0417	26.9824	41.05	41.05	26.9824	0.0107138	0.294228
12.0833	26.8967	41.05	41.05	26.8967	0.0107288	0.295214
12.125	26.811	41.05	41.05	26.811	0.0107443	0.296234
12.1667	26.7252	41.05	41.05	26.7252	0.0107601	0.297285
12.2083	26.6395	41.05	41.05	26.6395	0.0107762	0.298366
12.25	26.5537	41.05	41.05	26.5538	0.0107926	0.299474
12.2917	26.468	41.05	41.05	26.468	0.0108093	0.300607
12.3333	26.3823	41.05	41.05	26.3823	0.0108261	0.301763
12.375	26.2965	41.05	41.05	26.2965	0.010843	0.302941
12.4167	26.2108	41.05	41.05	26.2108	0.0108601	0.30414
12.4583	26.125	41.05	41.05	26.1251	0.0108772	0.305358
12.5	26.0393	41.05	41.05	26.0393	0.0108945	0.306594
12.5417	25.9536	41.05	41.05	25.9536	0.0109117	0.307847
12.5833	25.8678	41.05	41.05	25.8678	0.010929	0.309117
12.625	25.7821	41.05	41.05	25.7821	0.0109463	0.310403
12.6667	25.6963	41.05	41.05	25.6964	0.0109635	0.311703
12.7083	25.6106	41.05	41.05	25.6106	0.0109807	0.313018
12.75	25.5249	41.05	41.05	25.5249	0.0109978	0.314346
12.7917	25.4391	41.05	41.05	25.4391	0.0110148	0.315688
12.8333	25.3534	41.05	41.05	25.3534	0.0110318	0.317043
12.875	25.2677	41.05	41.05	25.2677	0.0110486	0.31841
12.9167	25.1819	41.05	41.05	25.1819	0.0110653	0.31979
12.9583	25.0962	41.05	41.05	25.0962	0.0110818	0.321182
13	25.0104	41.05	41.05	25.0104	0.0110982	0.322585
13.0417	24.9247	41.05	41.05	24.9247	0.0111144	0.324
13.0833	24.839	41.05	41.05	24.839	0.0111305	0.325427
13.125	24.7532	41.05	41.05	24.7532	0.0111463	0.326864
13.1667	24.6675	41.05	41.05	24.6675	0.0111619	0.328313
13.2083	24.5817	41.05	41.05	24.5818	0.0111773	0.329773
13.25	24.496	41.05	41.05	24.496	0.0111925	0.331243
13.2917	24.4103	41.05	41.05	24.4103	0.0112074	0.332724
13.3333	24.3245	41.05	41.05	24.3245	0.011222	0.334216
13.375	24.2388	41.05	41.05	24.2388	0.0112364	0.335719
13.4167	24.153	41.05	41.05	24.1531	0.0112505	0.337232
13.4583	24.0673	41.05	41.05	24.0673	0.0112643	0.338756
13.5	23.9816	41.05	41.05	23.9816	0.0112778	0.34029
13.5417	23.8958	41.05	41.05	23.8958	0.0112909	0.341835
13.5833	23.8101	41.05	41.05	23.8101	0.0113037	0.34339
13.625	23.7243	41.05	41.05	23.7244	0.0113162	0.344956
13.6667	23.6386	41.05	41.05	23.6386	0.0113283	0.346532
13.7083	23.5529	41.05	41.05	23.5529	0.01134	0.348119
13.75	23.4671	41.05	41.05	23.4671	0.0113513	0.349716
13.7917	23.3814	41.05	41.05	23.3814	0.0113622	0.351324
13.8333	23.2957	41.05	41.05	23.2957	0.0113727	0.352943
13.875	23.2099	41.05	41.05	23.2099	0.0113827	0.354572
13.9167	23.1242	41.05	41.05	23.1242	0.0113923	0.356212
13.9583	23.0384	41.05	41.05	23.0385	0.0114014	0.357862
14	22.9527	41.05	41.05	22.9527	0.01141	0.359524
14.0417	22.867	41.05	41.05	22.867	0.0114182	0.361195
14.0833	22.7812	41.05	41.05	22.7812	0.0114258	0.362878
14.125	22.6955	41.05	41.05	22.6955	0.0114328	0.364572
14.1667	22.6097	41.05	41.05	22.6098	0.0114393	0.366276
14.2083	22.524	41.05	41.05	22.524	0.0114453	0.367991
14.25	22.4383	41.05	41.05	22.4383	0.0114506	0.369718
14.2917	22.3525	41.05	41.05	22.3525	0.0114553	0.371455
14.3333	22.2668	41.05	41.05	22.2668	0.0114594	0.373203
14.375	22.181	41.05	41.05	22.1811	0.0114628	0.374962
14.4167	22.0953	41.05	41.05	22.0953	0.0114656	0.376732
14.4583	22.0096	41.05	41.05	22.0096	0.0114676	0.378514
14.5	21.9238	41.05	41.05	21.9238	0.011469	0.380307
14.5417	21.8381	41.05	41.05	21.8381	0.0114696	0.382111
14.5833	21.7523	41.05	41.05	21.7524	0.0114694	0.383926
14.625	21.6666	41.05	41.05	21.6666	0.0114684	0.385752
14.6667	21.5809	41.05	41.05	21.5809	0.0114666	0.38759
14.7083	21.4951	41.05	41.05	21.4952	0.011464	0.38944
14.75	21.4094	41.05	41.05	21.4094	0.0114605	0.3913
14.7917	21.3237	41.05	41.05	21.3237	0.0114561	0.393173
14.8333	21.2379	41.05	41.05	21.2379	0.0114508	0.395057
14.875	21.1522	41.05	41.05	21.1522	0.0114445	0.396952
14.9167	21.0664	41.05	41.05	21.0665	0.0114372	0.398859
14.9583	20.9807	41.05	41.05	20.9807	0.011429	0.400777
15	20.895	41.05	41.05	20.895	0.0114196	0.402708
15.0417	20.8092	41.05	41.05	20.8092	0.0114092	0.40465
15.0833	20.7235	41.05	41.05	20.7235	0.0113977	0.406603
15.125	20.6377	41.05	41.05	20.6378	0.0113851	0.408569
15.1667	20.552	41.05	41.05	20.552	0.0113712	0.410546
15.2083	20.4663	41.05	41.05	20.4663	0.0113562	0.412535
15.25	20.3805	41.05	41.05	20.3805	0.0113398	0.414536
15.2917	20.2948	41.05	41.05	20.2948	0.0113222	0.416549
15.3333	20.209	41.05	41.05	20.2091	0.0113033	0.418574
15.375	20.1233	41.05	41.05	20.1233	0.0112829	0.42061
15.4167	20.0376	41.05	41.05	20.0376	0.0112612	0.422659
15.4583	19.9518	41.05	41.05	19.9519	0.011238	0.424719
15.5	19.8661	41.05	41.05	19.8661	0.0112133	0.426792
15.5417	19.7803	41.05	41.05	19.7804	0.011187	0.428876
15.5833	19.6946	41.05	41.05	19.6946	0.0111591	0.430972
15.625	19.6089	41.05	41.05	19.6089	0.0111296	0.433081
15.6667	19.5231	41.05	41.05	19.5232	0.0110984	0.435201
15.7083	19.4374	41.05	41.05	19.4374	0.0110654	0.437333
15.75	19.3517	41.05	41.05	19.3517	0.0110306	0.439478
15.7917	19.2659	41.05	41.05	19.2659	0.010994	0.441634
15.8333	19.1802	41.05	41.05	19.1802	0.0109554	0.443802
15.875	19.0944	41.05	41.05	19.0945	0.0109149	0.445982
15.9167	19.0087	41.05	41.05	19.0087	0.0108723	0.448174
15.9583	18.923	41.05	41.05	18.923	0.0108276	0.450378
16	18.8372	41.05	41.05	18.8372	0.0107808	0.452594
16.0417	18.7515	41.05	41.05	18.7515	0.0107317	0.454822
16.0833	18.6657	41.05	41.05	18.6658	0.0106804	0.457061
16.125	18.58	41.05	41.05	18.58	0.0106267	0.459312
16.1667	18.5524	41.05	41.05	18.5524	0.0117385	0.456074
16.2083	18.5248	41.05	41.05	18.5248	0.0116311	0.452734
16.25	18.4972	41.05	41.05	18.4972	0.0116358	0.44982
16.2917	18.4696	41.05	41.05	18.4696	0.0116269	0.447246
16.3333	18.442	41.05	41.05	18.442	0.0116072	0.444974
16.375	18.4144	41.05	41.05	18.4144	0.0115796	0.442969
16.4167	18.3868	41.05	41.05	18.3868	0.0115462	0.441204
16.4583	18.3592	41.05	41.05	18.3592	0.0115088	0.439654
16.5	18.3316	41.05	41.05	18.3316	0.0114687	0.438297
16.5417	18.304	41.05	41.05	18.304	0.0114269	0.437115
16.5833	18.2764	41.05	41.05	18.2764	0.0113841	0.43609
16.625	18.2488	41.05	41.05	18.2488	0.0113409	0.435209
16.6667	18.2212	41.05	41.05	18.2212	0.0112977	0.434457
16.7083	18.1936	41.05	41.05	18.1936	0.0112549	0.433825
16.75	18.166	41.05	41.05	18.166	0.0112125	0.4333
16.7917	18.1384	41.05	41.05	18.1384	0.0111708	0.432874
16.8333	18.1108	41.05	41.05	18.1108	0.0111298	0.43254
16.875	18.0832	41.05	41.05	18.0832	0.0110896	0.432288
16.9167	18.0556	41.05	41.05	18.0556	0.0110502	0.432112
16.9583	18.028	41.05	41.05	18.028	0.0110116	0.432006
17	18.0004	41.05	41.05	18.0004	0.0109737	0.431965
17.0417	17.9728	41.05	41.05	17.9728	0.0109365	0.431983
17.0833	17.9452	41.05	41.05	17.9452	0.0109	0.432055
17.125	17.9176	41.05	41.05	17.9176	0.0108642	0.432178
17.1667	17.89	41.05	41.05	17.89	0.0108289	0.432347
17.2083	17.8603	41.05	41.05	17.8603	0.0107502	0.432757
17.25	17.8306	41.05	41.05	17.8307	0.0107177	0.433212
17.2917	17.801	41.05	41.05	17.801	0.0106809	0.433687
17.3333	17.7713	41.05	41.05	17.7713	0.010645	0.434184
17.375	17.7416	41.05	41.05	17.7416	0.0106097	0.434702
17.4167	17.7119	41.05	41.05	17.7119	0.010575	0.43524
17.4583	17.6823	41.05	41.05	17.6823	0.0105407	0.435796
17.5	17.6526	41.05	41.05	17.6526	0.0105067	0.436369
17.5417	17.6229	41.05	41.05	17.6229	0.0104728	0.436958
17.5833	17.5932	41.05	41.05	17.5932	0.0104391	0.437562
17.625	17.5635	41.05	41.05	17.5636	0.0104054	0.438181
17.6667	17.5339	41.05	41.05	17.5339	0.0103717	0.438813
17.7083	17.5042	41.05	41.05	17.5042	0.0103379	0.439457
17.75	17.4745	41.05	41.05	17.4745	0.010304	0.440113
17.7917	17.4448	41.05	41.05	17.4448	0.01027	0.44078
17.8333	17.4152	41.05	41.05	17.4152	0.0102358	0.441457
17.875	17.3855	41.05	41.05	17.3855	0.0102014	0.442143
17.9167	17.3558	41.05	41.05	17.3558	0.0101667	0.442839
17.9583	17.3261	41.05	41.05	17.3261	0.0101318	0.443542
18	17.2965	41.05	41.05	17.2965	0.0100967	0.444254
18.0417	17.2668	41.05	41.05	17.2668	0.0100612	0.444973
18.0833	17.2371	41.05	41.05	17.2371	0.0100254	0.445698
18.125	17.2074	41.05	41.05	17.2074	0.00998926	0.44643
18.1667	17.1777	41.05	41.05	17.1778	0.00995277	0.447168
18.2083	17.1481	41.05	41.05	17.1481	0.00991592	0.447912
18.25	17.1184	41.05	41.05	17.1184	0.00987869	0.448661
18.2917	17.0887	41.05	41.05	17.0887	0.00984106	0.449414
18.3333	17.059	41.05	41.05	17.059	0.00980302	0.450173
18.375	17.0294	41.05	41.05	17.0294	0.00976456	0.450936
18.4167	16.9997	41.05	41.05	16.9997	0.00972567	0.451703

## Sheet: Raleigh-DurhamFayetteville
Days	I(t) Gasbuddy	S(t) Gasbuddy	I(t) UKF	S(t) UKF	Beta (UKF)	Gamma (UKF)
0	4.03	95.97	95.97	4.03	0	0
0.0416667	4.43	95.57	95.5706	4.41578	0.0238862	-0.000238736
0.0833333	6.55	93.45	93.4499	6.55098	-0.169961	0.00156901
0.125	6.55	93.45	93.45	6.55001	-0.173591	0.00159903
0.166667	6.55	93.45	93.45	6.5498	-0.11787	0.00176373
0.208333	6.55	93.45	93.45	6.55001	-0.119757	0.00176612
0.25	6.55	93.45	93.45	6.55	-0.119459	0.00184087
0.291667	6.81824	93.1818	93.1818	6.8182	-0.108722	0.00255926
0.333333	7.08647	92.9135	92.9135	7.08646	-0.104124	0.00307491
0.375	7.35471	92.6453	92.6453	7.35469	-0.0953842	0.00422747
0.416667	7.62294	92.3771	92.3771	7.62293	-0.0876747	0.00556962
0.458333	7.89118	92.1088	92.1088	7.89117	-0.0806845	0.00712409
0.5	8.15941	91.8406	91.8406	8.15941	-0.0743167	0.00889556
0.541667	8.42765	91.5724	91.5724	8.42765	-0.0684851	0.0108928
0.583333	8.69588	91.3041	91.3041	8.69589	-0.0631191	0.0131271
0.625	8.96412	91.0359	91.0359	8.96413	-0.0581604	0.0156112
0.666667	9.23235	90.7676	90.7677	9.23236	-0.0535614	0.0183587
0.708333	9.50059	90.4994	90.4994	9.5006	-0.0492833	0.0213827
0.75	9.76882	90.2312	90.2312	9.76884	-0.0452945	0.0246946
0.791667	10.0371	89.9629	89.963	10.0371	-0.0415694	0.0283037
0.833333	10.3053	89.6947	89.6947	10.3053	-0.038087	0.0322158
0.875	10.5735	89.4265	89.4265	10.5736	-0.0348303	0.036433
0.916667	10.8418	89.1582	89.1583	10.8418	-0.0317849	0.0409534
0.958333	11.11	88.89	88.89	11.11	-0.0289384	0.0457707
1	11.1762	88.8238	88.8238	11.1763	-0.0312132	0.0482373
1.04167	11.2425	88.7575	88.7575	11.2425	-0.0292224	0.0533434
1.08333	11.3087	88.6912	88.6913	11.3088	-0.0283685	0.0579467
1.125	11.375	88.625	88.625	11.375	-0.0275351	0.0626526
1.16667	11.4413	88.5588	88.5588	11.4413	-0.0267346	0.0674375
1.20833	11.5075	88.4925	88.4925	11.5075	-0.0259679	0.0722832
1.25	11.5738	88.4262	88.4263	11.5738	-0.0252334	0.0771743
1.29167	11.64	88.36	88.36	11.64	-0.0245294	0.0820964
1.33333	15.0229	84.9771	84.9772	15.0227	0.0539954	0.135302
1.375	18.4057	81.5943	81.5943	18.4058	0.0457621	0.133432
1.41667	21.7886	78.2114	78.2115	21.7886	0.0497375	0.143078
1.45833	25.1714	74.8286	74.8286	25.1715	0.050545	0.153799
1.5	28.5543	71.4457	71.4458	28.5543	0.0500134	0.165299
1.54167	31.9371	68.0629	68.0629	31.9372	0.0487935	0.176084
1.58333	35.32	64.68	64.68	35.32	0.0472344	0.184538
1.625	34.6289	64.68	64.6803	34.6292	0.0058131	0.240293
1.66667	33.9378	64.68	64.6803	33.9381	0.00587916	0.298058
1.70833	33.2467	64.68	64.6803	33.2469	0.00466274	0.343073
1.75	32.5556	64.68	64.6802	32.5558	0.00384274	0.380058
1.79167	31.8644	64.68	64.6802	31.8646	0.00326482	0.411493
1.83333	31.1733	64.68	64.6802	31.1735	0.00283563	0.438969
1.875	30.4822	64.68	64.6802	30.4824	0.00250049	0.463558
1.91667	29.7911	64.68	64.6802	29.7913	0.00222527	0.486012
1.95833	29.1	64.68	64.6802	29.1002	0.00198738	0.506871
2	26.59	64.68	64.6811	26.5911	-0.0129642	0.646989
2.04167	26.06	64.68	64.68	26.06	0.00368149	0.652594
2.08333	25.9691	64.68	64.6798	25.9689	0.00679005	0.626156
2.125	25.8782	64.68	64.6798	25.878	0.00649324	0.600578
2.16667	25.7873	64.68	64.6798	25.7871	0.00641421	0.577024
2.20833	25.6964	64.68	64.6798	25.6962	0.00631875	0.555331
2.25	25.6055	64.68	64.6798	25.6053	0.00621007	0.535386
2.29167	25.5145	64.68	64.6798	25.5144	0.00609196	0.517074
2.33333	25.4236	64.68	64.6799	25.4235	0.00596764	0.500278
2.375	25.3327	64.68	64.6799	25.3326	0.00583977	0.484887
2.41667	25.2418	64.68	64.6799	25.2417	0.00571051	0.470793
2.45833	25.1509	64.68	64.6799	25.1508	0.00558157	0.457894
2.5	25.06	64.68	64.6799	25.0599	0.00545428	0.446095
2.54167	24.9691	64.68	64.6799	24.969	0.00532963	0.435308
2.58333	24.8782	64.68	64.6799	24.8781	0.00520838	0.425453
2.625	24.7873	64.68	64.6799	24.7872	0.00509101	0.416453
2.66667	24.6964	64.68	64.6799	24.6963	0.00497787	0.408241
2.70833	24.6055	64.68	64.6799	24.6054	0.00486915	0.400753
2.75	24.5145	64.68	64.6799	24.5145	0.00476493	0.39393
2.79167	24.4236	64.68	64.6799	24.4236	0.00466519	0.387721
2.83333	24.3327	64.68	64.68	24.3327	0.00456986	0.382076
2.875	24.2418	64.68	64.68	24.2418	0.00447882	0.376951
2.91667	24.1509	64.68	64.68	24.1509	0.0043919	0.372306
2.95833	24.06	64.68	64.68	24.06	0.00430892	0.368103
3	24.0914	64.6486	64.6485	24.0913	0.0056679	0.358307
3.04167	24.1228	64.6172	64.6171	24.1227	0.00554826	0.348693
3.08333	24.1542	64.5858	64.5857	24.1541	0.00551659	0.3398
3.125	24.1856	64.5544	64.5543	24.1855	0.00548015	0.331545
3.16667	24.217	64.523	64.5229	24.2169	0.00544017	0.323879
3.20833	24.2484	64.4916	64.4915	24.2483	0.005398	0.316757
3.25	24.2798	64.4602	64.4601	24.2797	0.00535473	0.310137
3.29167	24.3112	64.4288	64.4288	24.3111	0.00531122	0.303981
3.33333	24.3426	64.3974	64.3974	24.3426	0.00526813	0.298252
3.375	24.374	64.366	64.366	24.374	0.00522597	0.292918
3.41667	24.4054	64.3346	64.3346	24.4054	0.00518513	0.28795
3.45833	24.4368	64.3032	64.3032	24.4368	0.00514589	0.283319
3.5	24.4682	64.2718	64.2718	24.4682	0.00510843	0.279001
3.54167	24.4996	64.2404	64.2404	24.4996	0.0050729	0.274972
3.58333	24.531	64.209	64.209	24.531	0.00503936	0.271211
3.625	24.5624	64.1776	64.1776	24.5624	0.00500784	0.267697
3.66667	24.5938	64.1462	64.1462	24.5938	0.00497834	0.264414
3.70833	24.6252	64.1148	64.1148	24.6252	0.00495084	0.261343
3.75	24.6566	64.0834	64.0834	24.6566	0.00492529	0.258469
3.79167	24.688	64.052	64.052	24.688	0.00490162	0.255778
3.83333	24.7194	64.0206	64.0206	24.7194	0.00487978	0.253258
3.875	24.7508	63.9892	63.9892	24.7508	0.00485967	0.250894
3.91667	24.7822	63.9578	63.9578	24.7822	0.00484123	0.248677
3.95833	24.8136	63.9264	63.9264	24.8136	0.00482437	0.246596
4	24.845	63.895	63.895	24.845	0.004809	0.244641
4.04167	24.8764	63.8636	63.8636	24.8764	0.00479504	0.242802
4.08333	24.9078	63.8322	63.8322	24.9078	0.00478241	0.241073
4.125	24.9392	63.8008	63.8008	24.9392	0.00477103	0.239444
4.16667	24.9706	63.7694	63.7694	24.9706	0.00476082	0.237909
4.20833	25.002	63.738	63.738	25.002	0.0047517	0.23646
4.25	25.0334	63.7066	63.7066	25.0334	0.00474361	0.235093
4.29167	25.0648	63.6752	63.6752	25.0648	0.00473648	0.233801
4.33333	25.0962	63.6438	63.6438	25.0962	0.00473024	0.232579
4.375	25.1276	63.6124	63.6124	25.1276	0.00472483	0.231421
4.41667	25.159	63.581	63.581	25.159	0.00472019	0.230324
4.45833	25.1904	63.5496	63.5496	25.1904	0.00471628	0.229283
4.5	25.2218	63.5182	63.5182	25.2218	0.00471303	0.228293
4.54167	25.2532	63.4868	63.4868	25.2532	0.0047104	0.227352
4.58333	25.2846	63.4554	63.4554	25.2846	0.00470835	0.226456
4.625	25.316	63.424	63.424	25.316	0.00470683	0.225602
4.66667	25.3474	63.3926	63.3926	25.3474	0.00470581	0.224786
4.70833	25.3788	63.3612	63.3612	25.3788	0.00470524	0.224007
4.75	25.4102	63.3298	63.3298	25.4102	0.00470509	0.223261
4.79167	25.4416	63.2984	63.2984	25.4416	0.00470533	0.222546
4.83333	25.473	63.267	63.267	25.473	0.00470593	0.22186
4.875	25.5044	63.2356	63.2356	25.5044	0.00470687	0.2212
4.91667	25.5358	63.2042	63.2042	25.5358	0.00470811	0.220566
4.95833	25.5672	63.1728	63.1728	25.5672	0.00470963	0.219955
5	25.5986	63.1414	63.1414	25.5986	0.00471141	0.219365
5.04167	25.63	63.11	63.11	25.63	0.00471342	0.218796
5.08333	25.6162	63.11	63.11	25.6163	0.00411401	0.219078
5.125	25.6025	63.11	63.11	25.6025	0.00411914	0.219509
5.16667	25.5887	63.11	63.11	25.5888	0.00409639	0.21988
5.20833	25.575	63.11	63.11	25.575	0.00407761	0.22021
5.25	25.5612	63.11	63.11	25.5613	0.00406212	0.220508
5.29167	25.5475	63.11	63.11	25.5475	0.00404931	0.220779
5.33333	25.5337	63.11	63.11	25.5338	0.00403869	0.221028
5.375	25.52	63.11	63.11	25.52	0.00402987	0.221259
5.41667	25.5062	63.11	63.11	25.5063	0.00402251	0.221476
5.45833	25.4925	63.11	63.11	25.4925	0.00401635	0.221681
5.5	25.4788	63.11	63.11	25.4788	0.00401118	0.221877
5.54167	25.465	63.11	63.11	25.465	0.00400681	0.222066
5.58333	25.4512	63.11	63.11	25.4513	0.00400311	0.222248
5.625	25.4375	63.11	63.11	25.4375	0.00399994	0.222425
5.66667	25.4238	63.11	63.11	25.4238	0.00399722	0.222599
5.70833	25.41	63.11	63.11	25.41	0.00399485	0.222769
5.75	25.3962	63.11	63.11	25.3963	0.00399279	0.222937
5.79167	25.3825	63.11	63.11	25.3825	0.00399097	0.223103
5.83333	25.3688	63.11	63.11	25.3688	0.00398934	0.223267
5.875	25.355	63.11	63.11	25.355	0.00398788	0.22343
5.91667	25.3412	63.11	63.11	25.3413	0.00398654	0.223593
5.95833	25.3275	63.11	63.11	25.3275	0.00398532	0.223754
6	25.3138	63.11	63.11	25.3138	0.00398418	0.223915
6.04167	25.3	63.11	63.11	25.3	0.00398312	0.224076
6.08333	25.0717	63.11	63.1101	25.0718	0.00184756	0.239133
6.125	24.8433	63.11	63.1101	24.8435	0.00195209	0.253773
6.16667	24.615	63.11	63.1101	24.6151	0.00193481	0.267329
6.20833	24.3867	63.11	63.1101	24.3868	0.00192193	0.279973
6.25	24.1583	63.11	63.1101	24.1584	0.00191157	0.291823
6.29167	23.93	63.11	63.1101	23.9301	0.00190164	0.302975
6.33333	23.8036	63.11	63.11	23.8037	0.00298529	0.306586
6.375	23.6773	63.11	63.11	23.6773	0.00293294	0.309728
6.41667	23.5509	63.11	63.11	23.5509	0.00294812	0.31284
6.45833	23.4245	63.11	63.11	23.4246	0.00295786	0.315899
6.5	23.2982	63.11	63.11	23.2982	0.00296233	0.318908
6.54167	23.1718	63.11	63.11	23.1718	0.00296204	0.321868
6.58333	23.0455	63.11	63.11	23.0455	0.00295741	0.324781
6.625	22.9191	63.11	63.11	22.9191	0.00294879	0.32765
6.66667	22.7927	63.11	63.11	22.7928	0.00293648	0.330477
6.70833	22.6664	63.11	63.11	22.6664	0.0029207	0.333265
6.75	22.54	63.11	63.11	22.54	0.00290165	0.336017
6.79167	22.4136	63.11	63.11	22.4137	0.00287949	0.338737
6.83333	22.2873	63.11	63.11	22.2873	0.00285435	0.341425
6.875	22.1609	63.11	63.11	22.1609	0.00282633	0.344086
6.91667	22.0345	63.11	63.11	22.0346	0.00279549	0.346722
6.95833	21.9082	63.11	63.11	21.9082	0.0027619	0.349336
7	21.7818	63.11	63.11	21.7818	0.00272558	0.351929
7.04167	21.6555	63.11	63.11	21.6555	0.00268656	0.354504
7.08333	21.5291	63.11	63.11	21.5291	0.00264486	0.357063
7.125	21.4027	63.11	63.11	21.4028	0.00260045	0.359609
7.16667	21.2764	63.11	63.11	21.2764	0.00255332	0.362142
7.20833	21.15	63.11	63.11	21.15	0.00250346	0.364666
7.25	20.964	63.11	63.1101	20.9641	0.00169701	0.371222
7.29167	20.778	63.11	63.1101	20.7781	0.00165885	0.37784
7.33333	20.592	63.11	63.1101	20.5921	0.0015537	0.3842
7.375	20.406	63.11	63.1101	20.4061	0.00144589	0.390353
7.41667	20.22	63.11	63.1101	20.2201	0.00133474	0.396324
7.45833	20.0962	63.11	63.11	20.0963	0.00205388	0.397974
7.5	19.9725	63.11	63.11	19.9725	0.00191946	0.399354
7.54167	19.8487	63.11	63.11	19.8488	0.00185708	0.400859
7.58333	19.725	63.11	63.11	19.725	0.00178803	0.40245
7.625	19.6012	63.11	63.11	19.6013	0.00171226	0.404118
7.66667	19.4775	63.11	63.11	19.4775	0.00163025	0.405855
7.70833	19.3537	63.11	63.11	19.3538	0.00154234	0.407655
7.75	19.23	63.11	63.11	19.23	0.0014488	0.409512
7.79167	19.1062	63.11	63.11	19.1063	0.00134985	0.411422
7.83333	18.9825	63.11	63.11	18.9825	0.0012456	0.413379
7.875	18.8587	63.11	63.11	18.8588	0.00113616	0.41538
7.91667	18.735	63.11	63.11	18.735	0.00102156	0.417422
7.95833	18.6112	63.11	63.11	18.6113	0.0009018	0.419501
8	18.4875	63.11	63.11	18.4875	0.000776851	0.421615
8.04167	18.3637	63.11	63.11	18.3638	0.000646653	0.423762
8.08333	18.24	63.11	63.11	18.24	0.000511116	0.42594
8.125	18.1162	63.11	63.11	18.1163	0.000370131	0.428146
8.16667	17.9925	63.11	63.11	17.9925	0.000223565	0.430378
8.20833	17.8687	63.11	63.11	17.8688	7.12702e-05	0.432636
8.25	17.745	63.11	63.11	17.745	-8.69225e-05	0.434918
8.29167	17.6212	63.11	63.11	17.6213	-0.000251196	0.437221
8.33333	17.4975	63.11	63.11	17.4975	-0.00042175	0.439546
8.375	17.3737	63.11	63.11	17.3738	-0.000598796	0.44189
8.41667	17.25	63.11	63.11	17.25	-0.000782563	0.444253
8.45833	17.1262	63.11	63.11	17.1263	-0.00097329	0.446633
8.5	17.0025	63.11	63.11	17.0025	-0.00117123	0.449029
8.54167	16.8787	63.11	63.11	16.8788	-0.00137665	0.451441
8.58333	16.755	63.11	63.11	16.755	-0.00158984	0.453866
8.625	16.6312	63.11	63.11	16.6313	-0.00181108	0.456305
8.66667	16.5075	63.11	63.11	16.5075	-0.00204069	0.458756
8.70833	16.3837	63.11	63.11	16.3838	-0.00227898	0.461218
8.75	16.26	63.11	63.11	16.26	-0.0025263	0.46369
8.79167	16.1362	63.11	63.11	16.1363	-0.00278298	0.466172
8.83333	16.0125	63.11	63.11	16.0125	-0.00304941	0.468662
8.875	15.8887	63.11	63.11	15.8888	-0.00332596	0.471159
8.91667	15.765	63.11	63.11	15.765	-0.00361303	0.473662
8.95833	15.6412	63.11	63.11	15.6413	-0.00391103	0.47617
9	15.5175	63.11	63.11	15.5175	-0.0042204	0.478683
9.04167	15.3937	63.11	63.11	15.3938	-0.0045416	0.481199
9.08333	15.27	63.11	63.11	15.27	-0.00487508	0.483717
9.125	15.1462	63.11	63.11	15.1463	-0.00522135	0.486236
9.16667	15.0225	63.11	63.11	15.0225	-0.00558091	0.488755
9.20833	14.8987	63.11	63.11	14.8988	-0.00595431	0.491273
9.25	14.775	63.11	63.11	14.775	-0.0063421	0.493788
9.29167	14.6512	63.11	63.11	14.6513	-0.00674486	0.4963
9.33333	14.5275	63.11	63.11	14.5275	-0.0071632	0.498806
9.375	14.4037	63.11	63.11	14.4038	-0.00759775	0.501307
9.41667	14.28	63.11	63.11	14.28	-0.00804919	0.5038
9.45833	14.2668	63.11	63.1099	14.2667	-0.00622153	0.49993
9.5	14.2536	63.11	63.1099	14.2535	-0.00662385	0.494962
9.54167	14.2404	63.11	63.1099	14.2403	-0.00661036	0.490482
9.58333	14.2272	63.11	63.11	14.2272	-0.00661081	0.486242
9.625	14.214	63.11	63.11	14.214	-0.00662616	0.482223
9.66667	14.2008	63.11	63.11	14.2008	-0.00665337	0.478411
9.70833	14.1876	63.11	63.11	14.1876	-0.00669038	0.474794
9.75	14.1744	63.11	63.11	14.1744	-0.00673552	0.47136
9.79167	14.1612	63.11	63.11	14.1612	-0.00678733	0.468099
9.83333	14.148	63.11	63.11	14.148	-0.00684459	0.464999
9.875	14.1348	63.11	63.11	14.1348	-0.00690628	0.462053
9.91667	14.1216	63.11	63.11	14.1216	-0.00697153	0.459251
9.95833	14.1084	63.11	63.11	14.1084	-0.00703962	0.456586
10	14.0952	63.11	63.11	14.0952	-0.00710993	0.454051
10.0417	14.082	63.11	63.11	14.082	-0.00718198	0.451638
10.0833	14.0688	63.11	63.11	14.0688	-0.00725533	0.449342
10.125	14.0556	63.11	63.11	14.0556	-0.00732964	0.447155
10.1667	14.0424	63.11	63.11	14.0424	-0.00740464	0.445074
10.2083	14.0292	63.11	63.11	14.0292	-0.00748009	0.443092
10.25	14.016	63.11	63.11	14.016	-0.00755579	0.441206
10.2917	14.0028	63.11	63.11	14.0028	-0.00763161	0.439409
10.3333	13.9896	63.11	63.11	13.9896	-0.00770741	0.437698
10.375	13.9764	63.11	63.11	13.9764	-0.0077831	0.436069
10.4167	13.9632	63.11	63.11	13.9632	-0.0078586	0.434518
10.4583	13.95	63.11	63.11	13.95	-0.00793386	0.433042
10.5	13.9188	63.11	63.11	13.9188	-0.00839281	0.432678
10.5417	13.8876	63.11	63.11	13.8876	-0.00847998	0.43257
10.5833	13.8565	63.11	63.11	13.8565	-0.00864163	0.432434
10.625	13.8253	63.11	63.11	13.8253	-0.00880164	0.432315
10.6667	13.7941	63.11	63.11	13.7941	-0.00895984	0.432213
10.7083	13.7629	63.11	63.11	13.7629	-0.00911682	0.432129
10.75	13.7318	63.11	63.11	13.7318	-0.00927296	0.432061
10.7917	13.7006	63.11	63.11	13.7006	-0.00942858	0.432011
10.8333	13.6694	63.11	63.11	13.6694	-0.00958395	0.431976
10.875	13.6382	63.11	63.11	13.6382	-0.00973932	0.431958
10.9167	13.6071	63.11	63.11	13.6071	-0.00989488	0.431956
10.9583	13.5759	63.11	63.11	13.5759	-0.0100508	0.431968
11	13.5447	63.11	63.11	13.5447	-0.0102072	0.431996
11.0417	13.5135	63.11	63.11	13.5135	-0.0103643	0.432037
11.0833	13.4824	63.11	63.11	13.4824	-0.0105222	0.432091
11.125	13.4512	63.11	63.11	13.4512	-0.0106809	0.432159
11.1667	13.42	63.11	63.11	13.42	-0.0108406	0.432238
11.2083	13.3025	63.11	63.1101	13.3026	-0.0129336	0.437169
11.25	13.185	63.11	63.1101	13.1851	-0.0131996	0.443039
11.2917	13.0675	63.11	63.1101	13.0676	-0.0138843	0.448427
11.3333	12.95	63.11	63.1101	12.9501	-0.0145814	0.453587
11.375	12.9167	63.11	63.11	12.9167	-0.013323	0.454009
11.4167	12.8834	63.11	63.11	12.8834	-0.013919	0.453258
11.4583	12.8501	63.11	63.11	12.8501	-0.0140786	0.452817
11.5	12.8168	63.11	63.11	12.8168	-0.0142448	0.452424
11.5417	12.7835	63.11	63.11	12.7835	-0.0144201	0.45207
11.5833	12.7502	63.11	63.11	12.7502	-0.0146025	0.451754
11.625	12.7169	63.11	63.11	12.7169	-0.0147912	0.451471
11.6667	12.6836	63.11	63.11	12.6836	-0.0149856	0.451218
11.7083	12.6503	63.11	63.11	12.6503	-0.0151851	0.450993
11.75	12.617	63.11	63.11	12.617	-0.0153892	0.450793
11.7917	12.5837	63.11	63.11	12.5837	-0.0155976	0.450616
11.8333	12.5503	63.11	63.11	12.5503	-0.0158101	0.450461
11.875	12.517	63.11	63.11	12.517	-0.0160262	0.450325
11.9167	12.4837	63.11	63.11	12.4837	-0.0162459	0.450207
11.9583	12.4504	63.11	63.11	12.4504	-0.0164689	0.450106
12	12.4171	63.11	63.11	12.4171	-0.0166951	0.45002
12.0417	12.3838	63.11	63.11	12.3838	-0.0169243	0.449948
12.0833	12.3505	63.11	63.11	12.3505	-0.0171566	0.44989
12.125	12.3172	63.11	63.11	12.3172	-0.0173918	0.449843
12.1667	12.2839	63.11	63.11	12.2839	-0.0176298	0.449807
12.2083	12.2506	63.11	63.11	12.2506	-0.0178707	0.449781
12.25	12.2173	63.11	63.11	12.2173	-0.0181144	0.449765
12.2917	12.184	63.11	63.11	12.184	-0.0183609	0.449758
12.3333	12.1507	63.11	63.11	12.1507	-0.0186101	0.449758
12.375	12.1174	63.11	63.11	12.1174	-0.0188621	0.449765
12.4167	12.0841	63.11	63.11	12.0841	-0.0191169	0.449779
12.4583	12.0508	63.11	63.11	12.0508	-0.0193745	0.449799
12.5	12.0175	63.11	63.11	12.0175	-0.0196348	0.449824
12.5417	11.9842	63.11	63.11	11.9842	-0.019898	0.449854
12.5833	11.9509	63.11	63.11	11.9509	-0.0201641	0.449888
12.625	11.9176	63.11	63.11	11.9176	-0.020433	0.449926
12.6667	11.8843	63.11	63.11	11.8843	-0.0207048	0.449967
12.7083	11.851	63.11	63.11	11.851	-0.0209796	0.450011
12.75	11.8177	63.11	63.11	11.8177	-0.0212573	0.450057
12.7917	11.7843	63.11	63.11	11.7844	-0.021538	0.450106
12.8333	11.751	63.11	63.11	11.751	-0.0218217	0.450155
12.875	11.7177	63.11	63.11	11.7177	-0.0221085	0.450206
12.9167	11.6844	63.11	63.11	11.6844	-0.0223984	0.450257
12.9583	11.6511	63.11	63.11	11.6511	-0.0226915	0.450309
13	11.6178	63.11	63.11	11.6178	-0.0229877	0.450361
13.0417	11.5845	63.11	63.11	11.5845	-0.0232871	0.450412
13.0833	11.5512	63.11	63.11	11.5512	-0.0235899	0.450463
13.125	11.5179	63.11	63.11	11.5179	-0.0238959	0.450512
13.1667	11.4846	63.11	63.11	11.4846	-0.0242052	0.450561
13.2083	11.4513	63.11	63.11	11.4513	-0.024518	0.450607
13.25	11.418	63.11	63.11	11.418	-0.0248342	0.450652
13.2917	11.3847	63.11	63.11	11.3847	-0.0251539	0.450694
13.3333	11.3514	63.11	63.11	11.3514	-0.0254771	0.450734
13.375	11.3181	63.11	63.11	11.3181	-0.0258039	0.45077
13.4167	11.2848	63.11	63.11	11.2848	-0.0261343	0.450804
13.4583	11.2515	63.11	63.11	11.2515	-0.0264683	0.450835
13.5	11.2182	63.11	63.11	11.2182	-0.0268061	0.450861
13.5417	11.1849	63.11	63.11	11.1849	-0.0271476	0.450884
13.5833	11.1516	63.11	63.11	11.1516	-0.027493	0.450903
13.625	11.1183	63.11	63.11	11.1183	-0.0278422	0.450917
13.6667	11.085	63.11	63.11	11.085	-0.0281953	0.450927
13.7083	11.0517	63.11	63.11	11.0517	-0.0285524	0.450932
13.75	11.0183	63.11	63.11	11.0184	-0.0289135	0.450932
13.7917	10.985	63.11	63.11	10.985	-0.0292787	0.450926
13.8333	10.9517	63.11	63.11	10.9517	-0.029648	0.450915
13.875	10.9184	63.11	63.11	10.9184	-0.0300215	0.450898
13.9167	10.8851	63.11	63.11	10.8851	-0.0303992	0.450875
13.9583	10.8518	63.11	63.11	10.8518	-0.0307812	0.450846
14	10.8185	63.11	63.11	10.8185	-0.0311675	0.450811
14.0417	10.7852	63.11	63.11	10.7852	-0.0315582	0.450769
14.0833	10.7519	63.11	63.11	10.7519	-0.0319534	0.45072
14.125	10.7186	63.11	63.11	10.7186	-0.0323531	0.450665
14.1667	10.6853	63.11	63.11	10.6853	-0.0327573	0.450602
14.2083	10.652	63.11	63.11	10.652	-0.0331662	0.450531
14.25	10.6187	63.11	63.11	10.6187	-0.0335798	0.450453
14.2917	10.5854	63.11	63.11	10.5854	-0.0339982	0.450367
14.3333	10.5521	63.11	63.11	10.5521	-0.0344213	0.450273
14.375	10.5188	63.11	63.11	10.5188	-0.0348494	0.450171
14.4167	10.4855	63.11	63.11	10.4855	-0.0352824	0.450061
14.4583	10.4522	63.11	63.11	10.4522	-0.0357204	0.449942
14.5	10.4189	63.11	63.11	10.4189	-0.0361635	0.449814
14.5417	10.3856	63.11	63.11	10.3856	-0.0366117	0.449678
14.5833	10.3523	63.11	63.11	10.3523	-0.0370652	0.449532
14.625	10.319	63.11	63.11	10.319	-0.0375239	0.449377
14.6667	10.2857	63.11	63.11	10.2857	-0.037988	0.449212
14.7083	10.2523	63.11	63.11	10.2524	-0.0384575	0.449038
14.75	10.219	63.11	63.11	10.219	-0.0389325	0.448854
14.7917	10.1857	63.11	63.11	10.1857	-0.0394131	0.44866
14.8333	10.1524	63.11	63.11	10.1524	-0.0398993	0.448456
14.875	10.1191	63.11	63.11	10.1191	-0.0403913	0.448241
14.9167	10.0858	63.11	63.11	10.0858	-0.040889	0.448015
14.9583	10.0525	63.11	63.11	10.0525	-0.0413926	0.447779
15	10.0192	63.11	63.11	10.0192	-0.0419022	0.447532
15.0417	9.98591	63.11	63.11	9.98592	-0.0424178	0.447274
15.0833	9.95261	63.11	63.11	9.95261	-0.0429396	0.447004
15.125	9.9193	63.11	63.11	9.91931	-0.0434675	0.446723
15.1667	9.886	63.11	63.11	9.886	-0.0440017	0.44643
15.2083	9.8527	63.11	63.11	9.8527	-0.0445423	0.446125
15.25	9.81939	63.11	63.11	9.81939	-0.0450894	0.445808
15.2917	9.78609	63.11	63.11	9.78609	-0.045643	0.445479
15.3333	9.75278	63.11	63.11	9.75279	-0.0462033	0.445137
15.375	9.71948	63.11	63.11	9.71948	-0.0467702	0.444783
15.4167	9.68617	63.11	63.11	9.68618	-0.047344	0.444415
15.4583	9.65287	63.11	63.11	9.65287	-0.0479248	0.444035
15.5	9.61957	63.11	63.11	9.61957	-0.0485125	0.443642
15.5417	9.58626	63.11	63.11	9.58626	-0.0491073	0.443235
15.5833	9.55296	63.11	63.11	9.55296	-0.0497094	0.442814
15.625	9.51965	63.11	63.11	9.51965	-0.0503188	0.44238
15.6667	9.48635	63.11	63.11	9.48635	-0.0509355	0.441932
15.7083	9.45304	63.11	63.11	9.45305	-0.0515598	0.441469
15.75	9.41974	63.11	63.11	9.41974	-0.0521918	0.440992
15.7917	9.38643	63.11	63.11	9.38644	-0.0528314	0.440501
15.8333	9.35313	63.11	63.11	9.35313	-0.0534789	0.439994
15.875	9.31983	63.11	63.11	9.31983	-0.0541344	0.439473
15.9167	9.28652	63.11	63.11	9.28652	-0.0547979	0.438936
15.9583	9.25322	63.11	63.11	9.25322	-0.0554696	0.438384
16	9.21991	63.11	63.11	9.21991	-0.0561496	0.437816
16.0417	9.18661	63.11	63.11	9.18661	-0.056838	0.437232
16.0833	9.1533	63.11	63.11	9.15331	-0.057535	0.436633
16.125	9.12	63.11	63.11	9.12	-0.0582406	0.436016
16.1667	9.1148	63.11	63.11	9.11477	-0.0579708	0.434479
16.2083	9.1096	63.11	63.11	9.10957	-0.0584863	0.432355
16.25	9.1044	63.11	63.11	9.10437	-0.0585819	0.430582
16.2917	9.0992	63.11	63.11	9.09917	-0.0586853	0.428847
16.3333	9.094	63.11	63.11	9.09397	-0.0587945	0.427148
16.375	9.0888	63.11	63.11	9.08877	-0.0589064	0.425488
16.4167	9.0836	63.11	63.11	9.08358	-0.0590205	0.423864
16.4583	9.0784	63.11	63.11	9.07838	-0.0591365	0.422277
16.5	9.0732	63.11	63.11	9.07318	-0.059254	0.420724
16.5417	9.068	63.11	63.11	9.06798	-0.0593728	0.419205
16.5833	9.0628	63.11	63.11	9.06278	-0.0594927	0.417719
16.625	9.0576	63.11	63.11	9.05758	-0.0596136	0.416265
16.6667	9.0524	63.11	63.11	9.05238	-0.0597353	0.414842
16.7083	9.0472	63.11	63.11	9.04718	-0.0598576	0.41345
16.75	9.042	63.11	63.11	9.04198	-0.0599805	0.412088
16.7917	9.0368	63.11	63.11	9.03678	-0.0601038	0.410754
16.8333	9.0316	63.11	63.11	9.03158	-0.0602276	0.409449
16.875	9.0264	63.11	63.11	9.02638	-0.0603517	0.408171
16.9167	9.0212	63.11	63.11	9.02118	-0.0604761	0.406919
16.9583	9.016	63.11	63.11	9.01598	-0.0606007	0.405693
17	9.0108	63.11	63.11	9.01078	-0.0607255	0.404493
17.0417	9.0056	63.11	63.11	9.00558	-0.0608506	0.403317
17.0833	9.0004	63.11	63.11	9.00038	-0.0609758	0.402165
17.125	8.9952	63.11	63.11	8.99518	-0.0611011	0.401037
17.1667	8.99	63.11	63.11	8.98998	-0.0612266	0.399931
17.2083	8.98581	63.11	63.11	8.98579	-0.0613164	0.398816
17.25	8.98161	63.11	63.11	8.9816	-0.0614343	0.397701
17.2917	8.97742	63.11	63.11	8.9774	-0.0615366	0.396621
17.3333	8.97323	63.11	63.11	8.97321	-0.0616391	0.395563
17.375	8.96903	63.11	63.11	8.96902	-0.0617419	0.394527
17.4167	8.96484	63.11	63.11	8.96482	-0.0618448	0.393512
17.4583	8.96065	63.11	63.11	8.96063	-0.0619477	0.392517
17.5	8.95645	63.11	63.11	8.95644	-0.0620507	0.391543
17.5417	8.95226	63.11	63.11	8.95224	-0.0621538	0.390588
17.5833	8.94806	63.11	63.11	8.94805	-0.0622569	0.389653
17.625	8.94387	63.11	63.11	8.94386	-0.0623601	0.388736
17.6667	8.93968	63.11	63.11	8.93966	-0.0624632	0.387837
17.7083	8.93548	63.11	63.11	8.93547	-0.0625664	0.386956
17.75	8.93129	63.11	63.11	8.93128	-0.0626697	0.386092
17.7917	8.9271	63.11	63.11	8.92708	-0.0627729	0.385244
17.8333	8.9229	63.11	63.11	8.92289	-0.0628762	0.384414
17.875	8.91871	63.11	63.11	8.9187	-0.0629796	0.383599
17.9167	8.91452	63.11	63.11	8.9145	-0.0630829	0.382799
17.9583	8.91032	63.11	63.11	8.91031	-0.0631863	0.382015
18	8.90613	63.11	63.11	8.90612	-0.0632897	0.381245
18.0417	8.90194	63.11	63.11	8.90192	-0.0633931	0.38049
18.0833	8.89774	63.11	63.11	8.89773	-0.0634966	0.379749
18.125	8.89355	63.11	63.11	8.89354	-0.0636001	0.379021
18.1667	8.88935	63.11	63.11	8.88934	-0.0637037	0.378307
18.2083	8.88516	63.11	63.11	8.88515	-0.0638073	0.377605
18.25	8.88097	63.11	63.11	8.88096	-0.0639109	0.376917
18.2917	8.87677	63.11	63.11	8.87676	-0.0640146	0.37624
18.3333	8.87258	63.11	63.11	8.87257	-0.0641183	0.375575
18.375	8.86839	63.11	63.11	8.86838	-0.0642221	0.374922
18.4167	8.86419	63.11	63.11	8.86418	-0.0643259	0.374281

## Sheet: Norfolk-Portsmouth-Newport News
Days	I(t) Gasbuddy	S(t) Gasbuddy	I(t) UKF	S(t) UKF	Beta (UKF)	Gamma (UKF)
0	0.76	99.24	99.24	0.76	0	0
0.0416667	0.76	99.24	99.24	0.76	3.42732e-17	-3.20245e-19
0.0833333	0.76	99.24	99.225	0.833966	-2.83523	0.0237684
0.125	0.76	99.24	99.2391	0.773694	-3.48575	0.0296809
0.166667	0.76	99.24	99.2398	0.754811	-3.18157	0.0264407
0.208333	0.805294	99.1947	99.1947	0.806574	-3.27133	0.0272767
0.25	0.850588	99.1494	99.1493	0.85537	-3.64953	0.0298581
0.291667	0.895882	99.1041	99.1041	0.895801	-3.64224	0.0298356
0.333333	0.941176	99.0588	99.0588	0.938492	-3.40659	0.0302073
0.375	0.986471	99.0135	99.0135	0.985322	-3.30232	0.0315831
0.416667	1.03176	98.9682	98.9682	1.03124	-3.25541	0.0331564
0.458333	1.07706	98.9229	98.9229	1.07537	-3.10622	0.0430374
0.5	1.12235	98.8776	98.8776	1.12041	-2.93581	0.0632354
0.541667	1.16765	98.8324	98.8323	1.16636	-2.82612	0.0851687
0.583333	1.21294	98.7871	98.787	1.21193	-2.74402	0.111445
0.625	1.25824	98.7418	98.7417	1.25747	-2.68671	0.139652
0.666667	1.30353	98.6965	98.6964	1.30356	-2.70486	0.131177
0.708333	1.34882	98.6512	98.651	1.3497	-2.81132	0.0488003
0.75	1.39412	98.6059	98.6057	1.3953	-2.96256	-0.0896298
0.791667	1.43941	98.5606	98.5604	1.44025	-3.09107	-0.214012
0.833333	1.48471	98.5153	98.5151	1.4847	-3.12726	-0.241163
0.875	1.53	98.47	98.4698	1.52893	-3.02952	-0.13221
0.916667	1.53	98.47	98.4698	1.52802	-2.81868	0.0736525
0.958333	1.53	98.47	98.4698	1.52783	-2.6022	0.264519
1	1.53	98.47	98.4698	1.5281	-2.42898	0.403248
1.04167	1.53	98.47	98.4698	1.52832	-2.28816	0.506194
1.08333	1.53	98.47	98.4698	1.52865	-2.18393	0.577539
1.125	1.53	98.47	98.4699	1.52905	-2.11832	0.621511
1.16667	1.53	98.47	98.4699	1.52935	-2.08006	0.648204
1.20833	1.53	98.47	98.4699	1.52958	-2.06212	0.66306
1.25	3.27429	96.7257	96.7256	3.27145	-1.83869	0.801792
1.29167	5.01857	94.9814	94.9807	5.01245	-0.862877	1.4312
1.33333	6.76286	93.2371	93.2367	6.75934	-0.208964	1.70012
1.375	8.50714	91.4929	91.4926	8.50636	-0.0717342	1.74458
1.41667	10.2514	89.7486	89.7483	10.251	-0.0199877	1.75768
1.45833	11.9957	88.0043	88.0039	11.9953	0.0040036	1.75544
1.5	13.74	86.26	86.2596	13.7395	0.0172381	1.74128
1.54167	13.6556	86.26	86.2596	13.6552	-0.0115647	1.70056
1.58333	13.5711	86.26	86.2596	13.5707	-0.00556051	1.67747
1.625	13.4867	86.26	86.2596	13.4863	-0.00570584	1.65101
1.66667	13.4022	86.26	86.2596	13.4019	-0.00583076	1.62454
1.70833	13.3178	86.26	86.2596	13.3174	-0.00599222	1.59816
1.75	13.2333	86.26	86.2597	13.233	-0.00620064	1.57198
1.79167	13.1489	86.26	86.2597	13.1486	-0.00645527	1.54609
1.83333	13.0644	86.26	86.2597	13.0641	-0.00675451	1.52057
1.875	12.98	86.26	86.2597	12.9797	-0.00709623	1.49549
1.91667	13.74	85.5	85.4997	13.7396	0.0104479	1.47931
1.95833	13.74	85.5	85.4996	13.7397	-0.00494199	1.43697
2	13.7745	85.4655	85.4651	13.7742	-0.00138004	1.40885
2.04167	13.8091	85.4309	85.4306	13.8088	-0.0014399	1.3786
2.08333	13.8436	85.3964	85.396	13.8433	-0.00138348	1.34886
2.125	13.8782	85.3618	85.3615	13.8779	-0.00134205	1.31959
2.16667	13.9127	85.3273	85.327	13.9124	-0.0013196	1.29081
2.20833	13.9473	85.2927	85.2924	13.947	-0.00131334	1.26256
2.25	13.9818	85.2582	85.2579	13.9815	-0.00132087	1.23483
2.29167	14.0164	85.2236	85.2234	14.0161	-0.00134005	1.20766
2.33333	14.0509	85.1891	85.1888	14.0506	-0.00136898	1.18106
2.375	14.0855	85.1545	85.1543	14.0852	-0.00140596	1.15502
2.41667	14.12	85.12	85.1197	14.1197	-0.00144948	1.12956
2.45833	14.1545	85.0855	85.0852	14.1543	-0.00149824	1.10468
2.5	14.1891	85.0509	85.0507	14.1888	-0.00155108	1.08038
2.54167	14.2236	85.0164	85.0161	14.2234	-0.001607	1.05665
2.58333	14.2582	84.9818	84.9816	14.258	-0.00166512	1.0335
2.625	14.2927	84.9473	84.9471	14.2925	-0.00172471	1.01091
2.66667	14.3273	84.9127	84.9125	14.3271	-0.0017851	0.988896
2.70833	14.3618	84.8782	84.878	14.3616	-0.00184575	0.967436
2.75	14.3964	84.8436	84.8434	14.3962	-0.00190618	0.946527
2.79167	14.4309	84.8091	84.8089	14.4307	-0.00196599	0.926162
2.83333	14.4655	84.7745	84.7744	14.4653	-0.00202483	0.906333
2.875	14.5	84.74	84.7398	14.4998	-0.00208242	0.887031
2.91667	14.3322	84.74	84.7399	14.3321	-0.00552385	0.874726
2.95833	14.1644	84.74	84.7399	14.1643	-0.0057322	0.865384
3	13.9966	84.74	84.7399	13.9965	-0.00657387	0.856168
3.04167	13.8288	84.74	84.7399	13.8287	-0.00742325	0.847461
3.08333	13.661	84.74	84.7399	13.6609	-0.00827985	0.839237
3.125	13.4932	84.74	84.7399	13.4931	-0.00914921	0.831466
3.16667	13.3254	84.74	84.7399	13.3253	-0.0100352	0.82412
3.20833	13.1576	84.74	84.7399	13.1575	-0.0109415	0.817175
3.25	12.9898	84.74	84.7399	12.9897	-0.0118715	0.810605
3.29167	12.822	84.74	84.7399	12.8219	-0.0128287	0.804388
3.33333	12.6542	84.74	84.7399	12.6541	-0.0138163	0.798502
3.375	12.4864	84.74	84.7399	12.4863	-0.0148376	0.792925
3.41667	12.3186	84.74	84.7399	12.3186	-0.0158961	0.787637
3.45833	12.1508	84.74	84.74	12.1508	-0.016995	0.782618
3.5	11.983	84.74	84.74	11.983	-0.0181379	0.777851
3.54167	11.8152	84.74	84.74	11.8152	-0.0193283	0.773316
3.58333	11.6474	84.74	84.74	11.6474	-0.0205699	0.768995
3.625	11.4796	84.74	84.74	11.4796	-0.0218667	0.764872
3.66667	11.3118	84.74	84.74	11.3118	-0.0232227	0.76093
3.70833	11.144	84.74	84.74	11.144	-0.0246421	0.757151
3.75	10.9762	84.74	84.74	10.9762	-0.0261296	0.753519
3.79167	10.8084	84.74	84.74	10.8084	-0.02769	0.750019
3.83333	10.6406	84.74	84.74	10.6406	-0.0293283	0.746634
3.875	10.4728	84.74	84.74	10.4728	-0.0310501	0.743348
3.91667	10.305	84.74	84.74	10.305	-0.0328613	0.740146
3.95833	10.1372	84.74	84.74	10.1372	-0.034768	0.737012
4	9.9694	84.74	84.74	9.96938	-0.0367772	0.733929
4.04167	9.8016	84.74	84.74	9.80159	-0.038896	0.730883
4.08333	9.6338	84.74	84.74	9.63379	-0.0411324	0.727856
4.125	9.466	84.74	84.74	9.46599	-0.0434948	0.724831
4.16667	9.2982	84.74	84.74	9.29819	-0.0459924	0.721793
4.20833	9.1304	84.74	84.74	9.13039	-0.0486353	0.718723
4.25	8.9626	84.74	84.74	8.96259	-0.0514344	0.715604
4.29167	8.7948	84.74	84.74	8.79479	-0.0544014	0.712418
4.33333	8.627	84.74	84.74	8.627	-0.0575493	0.709144
4.375	8.4592	84.74	84.74	8.4592	-0.0608923	0.705763
4.41667	8.2914	84.74	84.74	8.2914	-0.0644457	0.702253
4.45833	8.1236	84.74	84.74	8.1236	-0.0682267	0.698594
4.5	7.9558	84.74	84.74	7.9558	-0.0722539	0.694759
4.54167	7.788	84.74	84.74	7.788	-0.0765479	0.690726
4.58333	7.6202	84.74	84.74	7.6202	-0.0811314	0.686466
4.625	7.4524	84.74	84.74	7.45241	-0.0860296	0.68195
4.66667	7.2846	84.74	84.74	7.28461	-0.0912705	0.677148
4.70833	7.1168	84.74	84.74	7.11681	-0.0968851	0.672026
4.75	6.949	84.74	84.74	6.94901	-0.102908	0.666547
4.79167	6.7812	84.74	84.74	6.78121	-0.109378	0.66067
4.83333	6.6134	84.74	84.74	6.61342	-0.116338	0.65435
4.875	6.4456	84.74	84.74	6.44562	-0.123837	0.64754
4.91667	6.2778	84.74	84.74	6.27782	-0.13193	0.640184
4.95833	6.11	84.74	84.74	6.11002	-0.140679	0.632221
5	6.04625	84.74	84.7399	6.04619	-0.145826	0.624505
5.04167	5.9825	84.74	84.7399	5.98245	-0.153138	0.61483
5.08333	5.91875	84.74	84.7399	5.91868	-0.157007	0.608111
5.125	5.855	84.74	84.7399	5.85494	-0.161128	0.601197
5.16667	5.79125	84.74	84.7399	5.79119	-0.165413	0.594157
5.20833	5.7275	84.74	84.7399	5.72744	-0.169835	0.587014
5.25	5.66375	84.74	84.7399	5.66369	-0.174401	0.579762
5.29167	5.6	84.74	84.7399	5.59994	-0.179119	0.572395
5.33333	5.53625	84.74	84.7399	5.53619	-0.183994	0.564906
5.375	5.4725	84.74	84.7399	5.47244	-0.189035	0.557289
5.41667	5.40875	84.74	84.7399	5.40869	-0.194249	0.549535
5.45833	5.345	84.74	84.7399	5.34494	-0.199643	0.541638
5.5	5.28125	84.74	84.7399	5.28119	-0.205227	0.533589
5.54167	5.2175	84.74	84.7399	5.21744	-0.211009	0.525379
5.58333	5.15375	84.74	84.7399	5.15369	-0.216999	0.517
5.625	5.09	84.74	84.7399	5.08994	-0.223207	0.508441
5.66667	5.02625	84.74	84.7399	5.02619	-0.229644	0.499691
5.70833	4.9625	84.74	84.7399	4.96245	-0.236322	0.49074
5.75	4.89875	84.74	84.7399	4.8987	-0.243252	0.481576
5.79167	4.835	84.74	84.7399	4.83495	-0.250447	0.472187
5.83333	4.77125	84.74	84.7399	4.7712	-0.257922	0.462559
5.875	4.7075	84.74	84.7399	4.70745	-0.265691	0.452678
5.91667	4.64375	84.74	84.7399	4.6437	-0.27377	0.44253
5.95833	4.58	84.74	84.7399	4.57995	-0.282175	0.432097
6	4.70667	84.6133	84.6132	4.70651	-0.279491	0.430255
6.04167	4.83333	84.4867	84.4865	4.83317	-0.276353	0.428508
6.08333	4.96	84.36	84.3599	4.95977	-0.259558	0.438864
6.125	5.08667	84.2333	84.2332	5.08646	-0.244835	0.447346
6.16667	5.21333	84.1067	84.1065	5.21313	-0.23124	0.454769
6.20833	5.34	83.98	83.9799	5.33981	-0.218553	0.461332
6.25	5.30545	83.98	83.9799	5.30534	-0.215221	0.460376
6.29167	5.27091	83.98	83.9799	5.27079	-0.210517	0.46089
6.33333	5.23636	83.98	83.9799	5.23628	-0.214183	0.453939
6.375	5.20182	83.98	83.9799	5.20174	-0.217459	0.447365
6.41667	5.16727	83.98	83.9799	5.16719	-0.220731	0.44083
6.45833	5.13273	83.98	83.9799	5.13265	-0.224088	0.434251
6.5	5.09818	83.98	83.9799	5.0981	-0.227517	0.427639
6.54167	5.06364	83.98	83.9799	5.06356	-0.231019	0.420989
6.58333	5.02909	83.98	83.9799	5.02901	-0.234595	0.414299
6.625	4.99455	83.98	83.9799	4.99447	-0.238248	0.407566
6.66667	4.96	83.98	83.9799	4.95992	-0.241978	0.400786
6.70833	4.92545	83.98	83.9799	4.92538	-0.245787	0.393957
6.75	4.89091	83.98	83.9799	4.89083	-0.249678	0.387075
6.79167	4.85636	83.98	83.9799	4.85629	-0.253652	0.380138
6.83333	4.82182	83.98	83.9799	4.82174	-0.257712	0.373142
6.875	4.78727	83.98	83.9799	4.7872	-0.261859	0.366086
6.91667	4.75273	83.98	83.9799	4.75265	-0.266096	0.358964
6.95833	4.71818	83.98	83.9799	4.71811	-0.270425	0.351776
7	4.68364	83.98	83.9799	4.68356	-0.274848	0.344516
7.04167	4.64909	83.98	83.9799	4.64902	-0.279369	0.337184
7.08333	4.61455	83.98	83.9799	4.61447	-0.283989	0.329774
7.125	4.58	83.98	83.9799	4.57993	-0.288712	0.322284
7.16667	4.58	83.98	83.9799	4.57989	-0.291606	0.315693
7.20833	4.58	83.98	83.9799	4.57989	-0.294233	0.309303
7.25	4.58	83.98	83.9799	4.57987	-0.294073	0.305409
7.29167	4.58	83.98	83.9799	4.57988	-0.29407	0.301389
7.33333	4.58	83.98	83.9799	4.57988	-0.294083	0.297365
7.375	4.54812	83.98	83.9799	4.54803	-0.29587	0.292463
7.41667	4.51625	83.98	83.9799	4.51616	-0.298	0.287311
7.45833	4.48437	83.98	83.9799	4.4843	-0.302795	0.279789
7.5	4.4525	83.98	83.9799	4.45243	-0.307542	0.272319
7.54167	4.42062	83.98	83.9799	4.42055	-0.312371	0.264785
7.58333	4.38875	83.98	83.9799	4.38868	-0.317312	0.25716
7.625	4.35687	83.98	83.9799	4.3568	-0.322359	0.249448
7.66667	4.325	83.98	83.9799	4.32493	-0.327515	0.241646
7.70833	4.29312	83.98	83.9799	4.29305	-0.332784	0.23375
7.75	4.26125	83.98	83.9799	4.26118	-0.338169	0.225757
7.79167	4.22937	83.98	83.9799	4.2293	-0.343674	0.217662
7.83333	4.1975	83.98	83.9799	4.19743	-0.3493	0.209464
7.875	4.16562	83.98	83.9799	4.16555	-0.355053	0.201157
7.91667	4.13375	83.98	83.9799	4.13368	-0.360936	0.192739
7.95833	4.10187	83.98	83.9799	4.1018	-0.366953	0.184204
8	4.07	83.98	83.9799	4.06993	-0.373107	0.17555
8.04167	4.03812	83.98	83.9799	4.03805	-0.379403	0.166771
8.08333	4.00625	83.98	83.9799	4.00618	-0.385846	0.157864
8.125	3.97437	83.98	83.9799	3.97431	-0.392439	0.148824
8.16667	3.9425	83.98	83.9799	3.94243	-0.399188	0.139646
8.20833	3.91062	83.98	83.9799	3.91056	-0.406098	0.130326
8.25	3.87875	83.98	83.9799	3.87868	-0.413173	0.120859
8.29167	3.84687	83.98	83.9799	3.84681	-0.42042	0.111239
8.33333	3.815	83.98	83.9799	3.81493	-0.427843	0.10146
8.375	3.78312	83.98	83.9799	3.78306	-0.435448	0.0915186
8.41667	3.75125	83.98	83.9799	3.75118	-0.443242	0.0814073
8.45833	3.71937	83.98	83.9799	3.71931	-0.45123	0.0711206
8.5	3.6875	83.98	83.9799	3.68744	-0.45942	0.0606521
8.54167	3.65562	83.98	83.9799	3.65556	-0.467819	0.0499953
8.58333	3.62375	83.98	83.9799	3.62369	-0.476432	0.0391433
8.625	3.59187	83.98	83.9799	3.59181	-0.485269	0.028089
8.66667	3.56	83.98	83.9799	3.55994	-0.494337	0.0168249
8.70833	3.52812	83.98	83.9799	3.52806	-0.503644	0.00534325
8.75	3.49625	83.98	83.9799	3.49619	-0.513198	-0.00636406
8.79167	3.46437	83.98	83.9799	3.46432	-0.523009	-0.0183056
8.83333	3.4325	83.98	83.9799	3.43244	-0.533086	-0.0304902
8.875	3.40062	83.98	83.9799	3.40057	-0.543439	-0.0429272
8.91667	3.36875	83.98	83.9799	3.3687	-0.554078	-0.0556264
8.95833	3.33687	83.98	83.9799	3.33682	-0.565015	-0.0685981
9	3.305	83.98	83.9799	3.30495	-0.57626	-0.0818531
9.04167	3.27312	83.98	83.9799	3.27307	-0.587826	-0.0954027
9.08333	3.24125	83.98	83.9799	3.2412	-0.599724	-0.109259
9.125	3.20937	83.98	83.9799	3.20933	-0.611969	-0.123434
9.16667	3.1775	83.98	83.9799	3.17745	-0.624574	-0.137941
9.20833	3.14562	83.98	83.9799	3.14558	-0.637554	-0.152795
9.25	3.11375	83.98	83.9799	3.11371	-0.650925	-0.16801
9.29167	3.08187	83.98	83.9799	3.08184	-0.664702	-0.183601
9.33333	3.05	83.98	83.9799	3.04996	-0.678902	-0.199585
9.375	3.05	83.98	83.9798	3.04992	-0.690921	-0.214037
9.41667	3.05	83.98	83.9798	3.04988	-0.698601	-0.224577
9.45833	3.05	83.98	83.9798	3.04981	-0.698087	-0.227624
9.5	3.05	83.98	83.9798	3.04982	-0.698095	-0.231141
9.54167	3.05	83.98	83.9798	3.04982	-0.697912	-0.23448
9.58333	3.05	83.98	83.9798	3.04982	-0.697606	-0.237699
9.625	3.05	83.98	83.9798	3.04982	-0.697347	-0.240953
9.66667	3.05	83.98	83.9798	3.04982	-0.697106	-0.244217
9.70833	3.05	83.98	83.9798	3.04982	-0.696891	-0.247498
9.75	3.05	83.98	83.9798	3.04982	-0.6967	-0.250796
9.79167	3.05	83.98	83.9798	3.04982	-0.696529	-0.254109
9.83333	3.05	83.98	83.9798	3.04982	-0.696377	-0.257434
9.875	3.05	83.98	83.9798	3.04982	-0.696239	-0.260769
9.91667	3.05	83.98	83.9798	3.04982	-0.696115	-0.264113
9.95833	3.05	83.98	83.9798	3.04982	-0.696001	-0.267464
10	3.05	83.98	83.9798	3.04983	-0.695898	-0.270822
10.0417	3.05	83.98	83.9798	3.04983	-0.695803	-0.274186
10.0833	3.05	83.98	83.9798	3.04983	-0.695715	-0.277553
10.125	3.05	83.98	83.9798	3.04983	-0.695632	-0.280925
10.1667	3.05	83.98	83.9798	3.04983	-0.695556	-0.284299
10.2083	3.05	83.98	83.9798	3.04983	-0.695483	-0.287677
10.25	3.05	83.98	83.9798	3.04983	-0.695415	-0.291056
10.2917	3.05	83.98	83.9798	3.04983	-0.69535	-0.294437
10.3333	3.05	83.98	83.9798	3.04983	-0.695287	-0.297819
10.375	3.05	83.98	83.9798	3.04983	-0.695227	-0.301202
10.4167	3.00529	83.98	83.9799	3.00519	-0.698846	-0.30722
10.4583	2.96059	83.98	83.9799	2.96054	-0.709202	-0.319244
10.5	2.91588	83.98	83.9799	2.91594	-0.731898	-0.342434
10.5417	2.87118	83.98	83.9799	2.87124	-0.754853	-0.365918
10.5833	2.82647	83.98	83.9799	2.82654	-0.779166	-0.390729
10.625	2.78176	83.98	83.9799	2.78185	-0.804862	-0.416903
10.6667	2.73706	83.98	83.9799	2.73715	-0.831761	-0.444284
10.7083	2.69235	83.98	83.9799	2.69246	-0.859998	-0.473007
10.75	2.64765	83.98	83.9798	2.64776	-0.889651	-0.503155
10.7917	2.60294	83.98	83.9798	2.60307	-0.920824	-0.534837
10.8333	2.55824	83.98	83.9798	2.55838	-0.953635	-0.56818
10.875	2.51353	83.98	83.9798	2.51369	-0.988214	-0.603326
10.9167	2.46882	83.98	83.9798	2.469	-1.02471	-0.640436
10.9583	2.42412	83.98	83.9798	2.42432	-1.06327	-0.679693
11	2.37941	83.98	83.9798	2.37964	-1.1041	-0.721307
11.0417	2.33471	83.98	83.9798	2.33496	-1.14738	-0.765517
11.0833	2.29	83.98	83.9798	2.29028	-1.19335	-0.812597
11.125	2.29	83.98	83.9798	2.29022	-1.23766	-0.858771
11.1667	2.29	83.98	83.9798	2.29003	-1.26546	-0.889068
11.2083	2.29	83.98	83.9798	2.28975	-1.26727	-0.893687
11.25	2.29	83.98	83.9798	2.28974	-1.26829	-0.897511
11.2917	2.29661	83.9734	83.9732	2.29631	-1.26484	-0.896965
11.3333	2.30322	83.9668	83.9666	2.30286	-1.25612	-0.891397
11.375	2.30983	83.9602	83.96	2.30944	-1.24359	-0.882331
11.4167	2.31643	83.9536	83.9534	2.31606	-1.23109	-0.873456
11.4583	2.32304	83.947	83.9468	2.32267	-1.21888	-0.864997
11.5	2.32965	83.9403	83.9402	2.3293	-1.20733	-0.85726
11.5417	2.33626	83.9337	83.9336	2.33592	-1.19674	-0.850473
11.5833	2.34287	83.9271	83.927	2.34254	-1.18703	-0.84454
11.625	2.34948	83.9205	83.9203	2.34916	-1.17812	-0.83937
11.6667	2.35609	83.9139	83.9137	2.35578	-1.16989	-0.834837
11.7083	2.3627	83.9073	83.9071	2.3624	-1.16221	-0.830817
11.75	2.3693	83.9007	83.9005	2.36902	-1.15497	-0.827202
11.7917	2.37591	83.8941	83.8939	2.37563	-1.14806	-0.823904
11.8333	2.38252	83.8875	83.8873	2.38224	-1.14141	-0.820853
11.875	2.38913	83.8809	83.8807	2.38886	-1.13497	-0.817995
11.9167	2.39574	83.8743	83.8741	2.39547	-1.12868	-0.815289
11.9583	2.40235	83.8677	83.8675	2.40208	-1.12251	-0.812705
12	2.40896	83.861	83.8609	2.40869	-1.11645	-0.810223
12.0417	2.41557	83.8544	83.8543	2.4153	-1.11046	-0.807826
12.0833	2.42217	83.8478	83.8477	2.42191	-1.10454	-0.805503
12.125	2.42878	83.8412	83.8411	2.42852	-1.09869	-0.803247
12.1667	2.43539	83.8346	83.8344	2.43513	-1.09289	-0.801052
12.2083	2.442	83.828	83.8278	2.44174	-1.08713	-0.798914
12.25	2.44861	83.8214	83.8212	2.44835	-1.08143	-0.796829
12.2917	2.45522	83.8148	83.8146	2.45496	-1.07577	-0.794796
12.3333	2.46183	83.8082	83.808	2.46157	-1.07015	-0.792813
12.375	2.46843	83.8016	83.8014	2.46818	-1.06458	-0.790879
12.4167	2.47504	83.795	83.7948	2.47479	-1.05905	-0.788993
12.4583	2.48165	83.7883	83.7882	2.4814	-1.05355	-0.787153
12.5	2.48826	83.7817	83.7816	2.48801	-1.0481	-0.78536
12.5417	2.49487	83.7751	83.775	2.49462	-1.04269	-0.783611
12.5833	2.50148	83.7685	83.7684	2.50123	-1.03731	-0.781908
12.625	2.50809	83.7619	83.7618	2.50784	-1.03197	-0.780248
12.6667	2.5147	83.7553	83.7551	2.51445	-1.02667	-0.778632
12.7083	2.5213	83.7487	83.7485	2.52106	-1.02141	-0.777059
12.75	2.52791	83.7421	83.7419	2.52767	-1.01619	-0.775528
12.7917	2.53452	83.7355	83.7353	2.53428	-1.011	-0.774039
12.8333	2.54113	83.7289	83.7287	2.54089	-1.00585	-0.772591
12.875	2.54774	83.7223	83.7221	2.5475	-1.00074	-0.771183
12.9167	2.55435	83.7157	83.7155	2.55411	-0.995658	-0.769816
12.9583	2.56096	83.709	83.7089	2.56072	-0.990616	-0.768488
13	2.56757	83.7024	83.7023	2.56733	-0.985608	-0.767199
13.0417	2.57417	83.6958	83.6957	2.57394	-0.980636	-0.765948
13.0833	2.58078	83.6892	83.6891	2.58055	-0.975698	-0.764735
13.125	2.58739	83.6826	83.6825	2.58716	-0.970794	-0.76356
13.1667	2.594	83.676	83.6759	2.59377	-0.965925	-0.762421
13.2083	2.60061	83.6694	83.6692	2.60038	-0.96109	-0.761318
13.25	2.60722	83.6628	83.6626	2.60699	-0.956288	-0.760252
13.2917	2.61383	83.6562	83.656	2.6136	-0.951519	-0.75922
13.3333	2.62043	83.6496	83.6494	2.62021	-0.946783	-0.758223
13.375	2.62704	83.643	83.6428	2.62682	-0.94208	-0.75726
13.4167	2.63365	83.6363	83.6362	2.63343	-0.93741	-0.756331
13.4583	2.64026	83.6297	83.6296	2.64004	-0.932771	-0.755435
13.5	2.64687	83.6231	83.623	2.64665	-0.928165	-0.754571
13.5417	2.65348	83.6165	83.6164	2.65326	-0.92359	-0.753739
13.5833	2.66009	83.6099	83.6098	2.65987	-0.919046	-0.752939
13.625	2.6667	83.6033	83.6032	2.66648	-0.914533	-0.752169
13.6667	2.6733	83.5967	83.5966	2.67309	-0.910052	-0.75143
13.7083	2.67991	83.5901	83.5899	2.67971	-0.9056	-0.750721
13.75	2.68652	83.5835	83.5833	2.68632	-0.901179	-0.750042
13.7917	2.69313	83.5769	83.5767	2.69293	-0.896789	-0.749391
13.8333	2.69974	83.5703	83.5701	2.69954	-0.892428	-0.748768
13.875	2.70635	83.5637	83.5635	2.70615	-0.888096	-0.748173
13.9167	2.71296	83.557	83.5569	2.71276	-0.883794	-0.747606
13.9583	2.71957	83.5504	83.5503	2.71937	-0.879521	-0.747065
14	2.72617	83.5438	83.5437	2.72598	-0.875277	-0.746551
14.0417	2.73278	83.5372	83.5371	2.73259	-0.871061	-0.746063
14.0833	2.73939	83.5306	83.5305	2.7392	-0.866874	-0.745599
14.125	2.746	83.524	83.5239	2.74581	-0.862714	-0.745161
14.1667	2.75261	83.5174	83.5173	2.75242	-0.858583	-0.744747
14.2083	2.75922	83.5108	83.5107	2.75903	-0.854479	-0.744356
14.25	2.76583	83.5042	83.504	2.76564	-0.850403	-0.743989
14.2917	2.77243	83.4976	83.4974	2.77225	-0.846354	-0.743645
14.3333	2.77904	83.491	83.4908	2.77886	-0.842332	-0.743323
14.375	2.78565	83.4843	83.4842	2.78547	-0.838337	-0.743023
14.4167	2.79226	83.4777	83.4776	2.79208	-0.834368	-0.742744
14.4583	2.79887	83.4711	83.471	2.79869	-0.830426	-0.742486
14.5	2.80548	83.4645	83.4644	2.8053	-0.826509	-0.742249
14.5417	2.81209	83.4579	83.4578	2.81191	-0.822619	-0.742031
14.5833	2.8187	83.4513	83.4512	2.81852	-0.818754	-0.741833
14.625	2.8253	83.4447	83.4446	2.82513	-0.814915	-0.741654
14.6667	2.83191	83.4381	83.438	2.83174	-0.811101	-0.741493
14.7083	2.83852	83.4315	83.4314	2.83835	-0.807312	-0.74135
14.75	2.84513	83.4249	83.4247	2.84496	-0.803548	-0.741225
14.7917	2.85174	83.4183	83.4181	2.85157	-0.799808	-0.741117
14.8333	2.85835	83.4117	83.4115	2.85818	-0.796093	-0.741025
14.875	2.86496	83.405	83.4049	2.86479	-0.792403	-0.74095
14.9167	2.87157	83.3984	83.3983	2.8714	-0.788736	-0.740891
14.9583	2.87817	83.3918	83.3917	2.87801	-0.785093	-0.740847
15	2.88478	83.3852	83.3851	2.88462	-0.781474	-0.740817
15.0417	2.89139	83.3786	83.3785	2.89123	-0.777878	-0.740802
15.0833	2.898	83.372	83.3719	2.89784	-0.774306	-0.740801
15.125	2.90461	83.3654	83.3653	2.90445	-0.770757	-0.740814
15.1667	2.91122	83.3588	83.3587	2.91106	-0.76723	-0.74084
15.2083	2.91783	83.3522	83.3521	2.91767	-0.763727	-0.740878
15.25	2.92443	83.3456	83.3455	2.92428	-0.760246	-0.740928
15.2917	2.93104	83.339	83.3388	2.93089	-0.756787	-0.740991
15.3333	2.93765	83.3323	83.3322	2.9375	-0.75335	-0.741065
15.375	2.94426	83.3257	83.3256	2.94411	-0.749936	-0.741149
15.4167	2.95087	83.3191	83.319	2.95072	-0.746543	-0.741245
15.4583	2.95748	83.3125	83.3124	2.95733	-0.743172	-0.74135
15.5	2.96409	83.3059	83.3058	2.96394	-0.739823	-0.741466
15.5417	2.9707	83.2993	83.2992	2.97055	-0.736495	-0.74159
15.5833	2.9773	83.2927	83.2926	2.97716	-0.733188	-0.741724
15.625	2.98391	83.2861	83.286	2.98377	-0.729902	-0.741866
15.6667	2.99052	83.2795	83.2794	2.99038	-0.726637	-0.742016
15.7083	2.99713	83.2729	83.2728	2.99699	-0.723392	-0.742174
15.75	3.00374	83.2663	83.2662	3.0036	-0.720168	-0.742339
15.7917	3.01035	83.2597	83.2596	3.01021	-0.716964	-0.742512
15.8333	3.01696	83.253	83.2529	3.01682	-0.713781	-0.742691
15.875	3.02357	83.2464	83.2463	3.02343	-0.710617	-0.742876
15.9167	3.03017	83.2398	83.2397	3.03004	-0.707473	-0.743067
15.9583	3.03678	83.2332	83.2331	3.03665	-0.70435	-0.743264
16	3.04339	83.2266	83.2265	3.04326	-0.701245	-0.743466
16.0417	3.05	83.22	83.2199	3.04986	-0.69816	-0.743672
16.0833	3.05	83.22	83.2199	3.04987	-0.695718	-0.744433
16.125	3.05	83.22	83.2199	3.04988	-0.694169	-0.745963
16.1667	3.05	83.22	83.2199	3.04989	-0.694267	-0.748944
16.2083	3.05	83.22	83.2199	3.04989	-0.694248	-0.751816
16.25	3.05	83.22	83.2199	3.04989	-0.694259	-0.75471
16.2917	3.05	83.22	83.2199	3.0499	-0.69429	-0.757619
16.3333	3.05	83.22	83.2199	3.0499	-0.694308	-0.760514
16.375	3.05	83.22	83.2199	3.0499	-0.694322	-0.763399
16.4167	3.05	83.22	83.2199	3.0499	-0.694329	-0.766275
16.4583	3.05	83.22	83.2199	3.0499	-0.694329	-0.769141
16.5	3.05	83.22	83.2199	3.0499	-0.694325	-0.771997
16.5417	3.05	83.22	83.2199	3.0499	-0.694316	-0.774844
16.5833	3.05	83.22	83.2199	3.0499	-0.694304	-0.777682
16.625	3.05	83.22	83.2199	3.0499	-0.694288	-0.780511
16.6667	3.05	83.22	83.2199	3.0499	-0.69427	-0.783332
16.7083	3.05	83.22	83.2199	3.0499	-0.694249	-0.786145
16.75	3.05	83.22	83.2199	3.0499	-0.694226	-0.78895
16.7917	3.05	83.22	83.2199	3.0499	-0.694201	-0.791748
16.8333	3.05	83.22	83.2199	3.0499	-0.694175	-0.794537
16.875	3.05	83.22	83.2199	3.0499	-0.694147	-0.797319
16.9167	3.05	83.22	83.2199	3.0499	-0.694119	-0.800093
16.9583	3.05	83.22	83.2199	3.0499	-0.694089	-0.802861
17	3.05	83.22	83.2199	3.0499	-0.694059	-0.80562
17.0417	3.05	83.22	83.2199	3.0499	-0.694028	-0.808373
17.0833	3.05	83.22	83.2199	3.0499	-0.693996	-0.811118
17.125	3.05	83.22	83.2199	3.0499	-0.693964	-0.813856
17.1667	3.05	83.22	83.2199	3.0499	-0.693932	-0.816586
17.2083	3.05	83.22	83.2199	3.0499	-0.693899	-0.81931
17.25	3.05	83.22	83.2199	3.0499	-0.693866	-0.822026
17.2917	3.05	83.22	83.2199	3.0499	-0.693833	-0.824735
17.3333	3.05	83.22	83.2199	3.0499	-0.693799	-0.827437
17.375	3.05	83.22	83.2199	3.0499	-0.693766	-0.830132
17.4167	3.05	83.22	83.2199	3.0499	-0.693732	-0.83282
17.4583	3.05	83.22	83.2199	3.04991	-0.693698	-0.835501
17.5	3.05	83.22	83.2199	3.04991	-0.693665	-0.838174
17.5417	3.05	83.22	83.2199	3.04991	-0.693631	-0.840841
17.5833	3.05	83.22	83.2199	3.04991	-0.693597	-0.8435
17.625	3.05	83.22	83.2199	3.04991	-0.693563	-0.846152
17.6667	3.05	83.22	83.2199	3.04991	-0.69353	-0.848797
17.7083	3.05	83.22	83.2199	3.04991	-0.693496	-0.851435
17.75	3.05	83.22	83.2199	3.04991	-0.693462	-0.854065
17.7917	3.05	83.22	83.2199	3.04991	-0.693429	-0.856689
17.8333	3.05	83.22	83.2199	3.04991	-0.693395	-0.859305
17.875	3.05	83.22	83.2199	3.04991	-0.693362	-0.861914
17.9167	3.05	83.22	83.2199	3.04991	-0.693328	-0.864516
17.9583	3.05	83.22	83.2199	3.04991	-0.693295	-0.867111
18	3.05	83.22	83.2199	3.04991	-0.693261	-0.869698
18.0417	3.05	83.22	83.2199	3.04991	-0.693228	-0.872279
18.0833	3.05	83.22	83.2199	3.04991	-0.693195	-0.874852
18.125	3.05	83.22	83.2199	3.04991	-0.693162	-0.877417
18.1667	3.05	83.22	83.2199	3.04991	-0.693129	-0.879976
18.2083	3.05	83.22	83.2199	3.04991	-0.693096	-0.882527
18.25	3.05	83.22	83.2199	3.04991	-0.693063	-0.885071
18.2917	3.05	83.22	83.2199	3.04991	-0.693031	-0.887608
18.3333	3.05	83.22	83.2199	3.04991	-0.692998	-0.890138
