# Supplementary material for: Fuel shortages during hurricanes: Epidemiological modeling and optimal control
Source: PLoS One. 2020 Apr 1;15(4):e0229957. doi: 10.1371/journal.pone.0229957 (PMC7112216; doi:10.1371/journal.pone.0229957)
Supplement: S1 Data — Supplemental Files include: (1) PE.m parameter estimation matlab code, (2) bangbangcontrol.m, optimal control matlab code, (3) Parameter estimation data–Irma_FlorenceData.xls, (4) Optimal control data for (a) Miami–MiA_OC_Data.xls, (b) Tampa- TPA_OC_Data.xls, (c) Fort Myers- Naples FTM_OC_Data.xls, (d) Jacksonville–Jax_OC_Data.xls, (e) Orlando–MCO_OC_Data.xls (f) Wilmington–WILM_OC_Data.xls, and (g) Greensboro–GNW_OC_Data.xls. (ZIP) [file pone.0229957.s001.zip › supplemental data/JAX_OC_Data.xls]

## Sheet: uv=0
Days	I(t)	S(t)	t(s)
0	23	77
0.25	25.4508	73.5145
0.5	27.9881	69.8322
0.75	30.5756	65.9856
1	33.1708	62.0149
1.25	35.7271	57.9664
1.5	38.1957	53.8905
1.75	40.5285	49.8394
2	42.6806	45.8641
2.25	44.6131	42.0115
2.5	46.2948	38.3228
2.75	47.7038	34.8311
3	48.8279	31.561
3.25	49.6642	28.528
3.5	50.2184	25.7396
3.75	50.5031	23.1957
4	50.5367	20.8901
4.25	50.3409	18.8124
4.5	49.9401	16.9485
4.75	49.3592	15.2827
5	48.6233	13.7981
5.25	47.7563	12.4777
5.5	46.7807	11.3049
5.75	45.717	10.2641
6	44.5838	9.34059
6.25	43.3977	8.521
6.5	42.1732	7.79322
6.75	40.9227	7.14637
7	39.6573	6.57081
7.25	38.3861	6.05796
7.5	37.1169	5.6003
7.75	35.8562	5.1912
8	34.6095	4.82487
8.25	33.3811	4.49622
8.5	32.1748	4.20083
8.75	30.9934	3.93482
9	29.8391	3.69481
9.25	28.7137	3.47783
9.5	27.6185	3.28129
9.75	26.5544	3.10294
10	25.5219	2.94077
10.25	24.5215	2.79306
10.5	23.5531	2.65826
10.75	22.6168	2.53504
11	21.7121	2.4222
11.25	20.8389	2.3187
11.5	19.9965	2.2236
11.75	19.1844	2.13609
12	18.402	2.05544

## Sheet: uv=0.1
Days	I(t)	S(t)	t(s)
0	23	77	2
0.25	25.4508	71.5895
0.5	27.8917	66.2139
0.75	30.2716	60.9238
1	32.5395	55.7711
1.25	34.6473	50.8052
1.5	36.5529	46.0707
1.75	38.2228	41.6046
2	39.633	37.4348
2.25	40.77	33.5789
2.5	41.6302	30.0451
2.75	42.2191	26.8323
3	42.5493	23.932
3.25	42.6392	21.3296
3.5	42.5109	19.5397
3.75	42.2333	17.9049
4	41.8216	16.4166
4.25	41.2914	15.0654
4.5	40.6581	13.8411
4.75	39.9365	12.7336
5	39.1408	11.7327
5.25	38.2837	10.8289
5.5	37.3774	10.013
5.75	36.4325	9.27643
6	35.4586	8.61129
6.25	34.4644	8.01035
6.5	33.4573	7.46701
6.75	32.4438	6.97533
7	31.4296	6.52994
7.25	30.4196	6.12602
7.5	29.4179	5.75927
7.75	28.4279	5.42582
8	27.4526	5.12226
8.25	26.4943	4.8455
8.5	25.5551	4.59284
8.75	24.6364	4.36185
9	23.7396	4.15036
9.25	22.8655	3.95644
9.5	22.0149	3.7784
9.75	21.1883	3.61469
10	20.3858	3.46396
10.25	19.6077	3.32498
10.5	18.8539	3.19667
10.75	18.1243	3.07805
11	17.4188	2.96826
11.25	16.7369	2.8665
11.5	16.0784	2.77208
11.75	15.4428	2.68436
12	14.8296	2.60278

## Sheet: uv=0.25
Days	I(t)	S(t)	t(s)
0	23	77	1.5
0.25	25.4508	68.702
0.5	27.7471	60.9669
0.75	29.8281	53.8271
1	31.6462	47.303
1.25	33.1686	41.4005
1.5	34.3791	36.1103
1.75	35.2757	31.4102
2	35.8694	27.2664
2.25	36.1806	23.6374
2.5	36.2361	20.4769
2.75	36.0663	19.0166
3	35.7936	17.6667
3.25	35.4279	16.4222
3.5	34.9791	15.2772
3.75	34.4572	14.2255
4	33.8718	13.2608
4.25	33.232	12.3768
4.5	32.5465	11.5673
4.75	31.8232	10.8263
5	31.0697	10.1483
5.25	30.2925	9.52773
5.5	29.4977	8.9597
5.75	28.6909	8.43955
6	27.8767	7.963
6.25	27.0595	7.52612
6.5	26.243	7.12531
6.75	25.4304	6.7573
7	24.6245	6.4191
7.25	23.8278	6.10801
7.5	23.0423	5.82157
7.75	22.2697	5.55757
8	21.5115	5.31399
8.25	20.7687	5.08901
8.5	20.0424	4.881
8.75	19.3333	4.68847
9	18.6419	4.51007
9.25	17.9688	4.3446
9.5	17.314	4.19096
9.75	16.6779	4.04815
10	16.0605	3.91528
10.25	15.4618	3.79152
10.5	14.8816	3.67614
10.75	14.3197	3.56848
11	13.7761	3.46791
11.25	13.2504	3.37388
11.5	12.7423	3.2859
11.75	12.2514	3.20349
12	11.7775	3.12625

## Sheet: uv=0.5
Days	I(t)	S(t)	t(s)
0	23	77	1.25
0.25	25.4508	63.8895
0.5	27.506	52.7031
0.75	29.1217	43.2622
1	30.2911	35.3749
1.25	31.0373	28.8441
1.5	31.4029	23.4767
1.75	31.4411	19.0912
2	31.208	17.9098
2.25	30.9041	16.8098
2.5	30.5362	15.7874
2.75	30.1113	14.8386
3	29.636	13.9592
3.25	29.117	13.145
3.5	28.5604	12.3918
3.75	27.9721	11.6952
4	27.3575	11.0514
4.25	26.7218	10.4564
4.5	26.0696	9.90645
4.75	25.4051	9.39818
5	24.7321	8.92828
5.25	24.054	8.49369
5.5	23.374	8.0916
5.75	22.6947	7.71937
6	22.0185	7.37458
6.25	21.3475	7.05501
6.5	20.6836	6.7586
6.75	20.0282	6.48347
7	19.3828	6.22791
7.25	18.7484	5.99034
7.5	18.126	5.7693
7.75	17.5164	5.56349
8	16.9201	5.3717
8.25	16.3378	5.19282
8.5	15.7698	5.02584
8.75	15.2164	4.86986
9	14.6777	4.72402
9.25	14.1538	4.58756
9.5	13.6449	4.45977
9.75	13.1508	4.34
10	12.6715	4.22768
10.25	12.2069	4.12224
10.5	11.7568	4.02321
10.75	11.3209	3.93012
11	10.8992	3.84255
11.25	10.4913	3.76013
11.5	10.097	3.68249
11.75	9.71593	3.60931
12	9.34785	3.5403

## Sheet: uv=0.75
Days	I(t)	S(t)	t(s)
0	23	77	0.75
0.25	25.4508	59.077
0.5	27.265	45.0409
0.75	28.4553	34.1789
1	29.0893	25.8562
1.25	29.2609	19.5279
1.5	29.0691	18.4033
1.75	28.8143	17.3505
2	28.5019	16.3665
2.25	28.1378	15.4485
2.5	27.7274	14.593
2.75	27.2764	13.7966
3	26.7899	13.056
3.25	26.2731	12.3676
3.5	25.7307	11.7281
3.75	25.167	11.1342
4	24.5863	10.5827
4.25	23.9923	10.0706
4.5	23.3885	9.5951
4.75	22.778	9.15343
5	22.1636	8.74309
5.25	21.5479	8.36172
5.5	20.9332	8.00711
5.75	20.3213	7.67723
6	19.7142	7.37019
6.25	19.1132	7.08423
6.5	18.5199	6.81775
6.75	17.9352	6.56925
7	17.3603	6.33736
7.25	16.7958	6.12084
7.5	16.2425	5.91851
7.75	15.701	5.72931
8	15.1717	5.55227
8.25	14.655	5.38649
8.5	14.151	5.23113
8.75	13.6601	5.08544
9	13.1823	4.94872
9.25	12.7177	4.82033
9.5	12.2662	4.69968
9.75	11.8278	4.58622
10	11.4025	4.47946
10.25	10.99	4.37894
10.5	10.5903	4.28423
10.75	10.2032	4.19493
11	9.82844	4.11069
11.25	9.4658	4.03118
11.5	9.11506	3.95608
11.75	8.77597	3.88511
12	8.44827	3.81801
