# Supplementary material for: Fuel shortages during hurricanes: Epidemiological modeling and optimal control
Source: PLoS One. 2020 Apr 1;15(4):e0229957. doi: 10.1371/journal.pone.0229957 (PMC7112216; doi:10.1371/journal.pone.0229957)
Supplement: S1 Data — Supplemental Files include: (1) PE.m parameter estimation matlab code, (2) bangbangcontrol.m, optimal control matlab code, (3) Parameter estimation data–Irma_FlorenceData.xls, (4) Optimal control data for (a) Miami–MiA_OC_Data.xls, (b) Tampa- TPA_OC_Data.xls, (c) Fort Myers- Naples FTM_OC_Data.xls, (d) Jacksonville–Jax_OC_Data.xls, (e) Orlando–MCO_OC_Data.xls (f) Wilmington–WILM_OC_Data.xls, and (g) Greensboro–GNW_OC_Data.xls. (ZIP) [file pone.0229957.s001.zip › supplemental data/MCO_OC_Data.xls]

## Sheet: uv=0
Days	I(t)	S(t)	t(s)
0	33	67
0.25	34.49	63.6835
0.5	35.8756	60.3888
0.75	37.1396	57.1391
1	38.2671	53.9559
1.25	39.2461	50.8588
1.5	40.0679	47.8648
1.75	40.7269	44.988
2	41.221	42.2397
2.25	41.5511	39.628
2.5	41.7212	37.1581
2.75	41.7373	34.8327
3	41.6079	32.6519
3.25	41.3428	30.6141
3.5	40.9529	28.7156
3.75	40.4502	26.9516
4	39.8466	25.3163
4.25	39.1542	23.8031
4.5	38.385	22.4051
4.75	37.5504	21.1151
5	36.6613	19.9258
5.25	35.7279	18.83
5.5	34.7595	17.8209
5.75	33.7647	16.8917
6	32.7514	16.0362
6.25	31.7264	15.2484
6.5	30.696	14.5227
6.75	29.6657	13.854
7	28.6401	13.2376
7.25	27.6236	12.6689
7.5	26.6196	12.1439
7.75	25.6311	11.659
8	24.6606	11.2108
8.25	23.7104	10.7961
8.5	22.782	10.4121
8.75	21.8768	10.0563
9	20.9959	9.72631
9.25	20.1401	9.41999
9.5	19.3099	9.13541
9.75	18.5057	8.8708
10	17.7277	8.62456
10.25	16.9758	8.39522
10.5	16.25	8.18145
10.75	15.55	7.98202
11	14.8754	7.79584
11.25	14.226	7.62189
11.5	13.6013	7.45925
11.75	13.0006	7.30707
12	12.4235	7.16457

## Sheet: uv=0.1
Days	I(t)	S(t)	t(s)
0	33	67	2
0.25	34.49	62.0085
0.5	35.7889	57.2503
0.75	36.8814	52.7456
1	37.758	48.509
1.25	38.4155	44.5489
1.5	38.8563	40.8681
1.75	39.0876	37.4644
2	39.1206	34.3312
2.25	38.9699	32.3166
2.5	38.702	30.4276
2.75	38.3262	28.6612
3	37.8526	27.0134
3.25	37.2912	25.4796
3.5	36.6524	24.0544
3.75	35.9462	22.7319
4	35.1823	21.5062
4.25	34.3699	20.3713
4.5	33.5177	19.321
4.75	32.6339	18.3496
5	31.7259	17.4514
5.25	30.8003	16.6209
5.5	29.8634	15.853
5.75	28.9206	15.1429
6	27.9768	14.486
6.25	27.0362	13.8781
6.5	26.1025	13.3152
6.75	25.1791	12.7939
7	24.2687	12.3107
7.25	23.3735	11.8626
7.5	22.4957	11.4466
7.75	21.6368	11.0604
8	20.7982	10.7014
8.25	19.9809	10.3676
8.5	19.1857	10.0568
8.75	18.4132	9.76742
9	17.6638	9.49765
9.25	16.9377	9.246
9.5	16.2351	9.01109
9.75	15.556	8.79165
10	14.9001	8.58651
10.25	14.2673	8.3946
10.5	13.6572	8.21494
10.75	13.0696	8.04665
11	12.5039	7.8889
11.25	11.9598	7.74094
11.5	11.4367	7.60207
11.75	10.9341	7.47166
12	10.4514	7.34911

## Sheet: uv=0.25
Days	I(t)	S(t)	t(s)
0	33	67	1.5
0.25	34.49	59.496
0.5	35.659	52.6995
0.75	36.504	46.5869
1	37.0345	41.1243
1.25	37.2691	36.2695
1.5	37.2339	34.2419
1.75	37.0854	32.3295
2	36.8312	30.5311
2.25	36.4793	28.8443
2.5	36.0385	27.266
2.75	35.5177	25.7921
3	34.9259	24.4179
3.25	34.272	23.1387
3.5	33.5646	21.9492
3.75	32.8118	20.8441
4	32.0216	19.8182
4.25	31.2011	18.8663
4.5	30.3571	17.9833
4.75	29.4957	17.1644
5	28.6226	16.405
5.25	27.7426	15.7007
5.5	26.8605	15.0473
5.75	25.98	14.4411
6	25.1048	13.8783
6.25	24.2378	13.3557
6.5	23.3818	12.8701
6.75	22.5391	12.4187
7	21.7114	11.9989
7.25	20.9004	11.6081
7.5	20.1075	11.2442
7.75	19.3337	10.905
8	18.5798	10.5888
8.25	17.8465	10.2937
8.5	17.1343	10.0181
8.75	16.4434	9.76064
9	15.774	9.51989
9.25	15.1262	9.29464
9.5	14.4998	9.08375
9.75	13.8948	8.88618
10	13.3109	8.70097
10.25	12.7479	8.52725
10.5	12.2054	8.36419
10.75	11.6829	8.21106
11	11.1802	8.06716
11.25	10.6966	7.93188
11.5	10.2318	7.80461
11.75	9.7853	7.68483
12	9.35648	7.57203

## Sheet: uv=0.5
Days	I(t)	S(t)	t(s)
0	33	67	1.25
0.25	34.49	55.3085
0.5	35.4423	45.5336
0.75	35.9013	37.4211
1	35.9294	30.7283
1.25	35.5967	29.0722
1.5	35.1788	27.5199
1.75	34.6838	26.0677
2	34.1203	24.7115
2.25	33.4964	23.4468
2.5	32.8205	22.2687
2.75	32.1002	21.1724
3	31.3429	20.153
3.25	30.5555	19.2055
3.5	29.7445	18.3252
3.75	28.9158	17.5076
4	28.0747	16.7482
4.25	27.226	16.0429
4.5	26.3743	15.3878
4.75	25.5232	14.779
5	24.6763	14.2132
5.25	23.8366	13.6871
5.5	23.0066	13.1977
5.75	22.1886	12.7423
6	21.3846	12.3182
6.25	20.5961	11.923
6.5	19.8244	11.5547
6.75	19.0708	11.2111
7	18.3359	10.8904
7.25	17.6205	10.5909
7.5	16.9252	10.3109
7.75	16.2501	10.0492
8	15.5956	9.80421
8.25	14.9618	9.57485
8.5	14.3485	9.35997
8.75	13.7558	9.15851
9	13.1834	8.96954
9.25	12.631	8.79217
9.5	12.0985	8.62559
9.75	11.5854	8.46905
10	11.0913	8.32188
10.25	10.6159	8.18342
10.5	10.1586	8.05311
10.75	9.71901	7.9304
11	9.29668	7.81479
11.25	8.89108	7.70581
11.5	8.50173	7.60304
11.75	8.12812	7.50608
12	7.76974	7.41457

## Sheet: uv=0.75
Days	I(t)	S(t)	t(s)
0	33	67	0.75
0.25	34.49	51.121
0.5	35.2257	38.8911
0.75	35.3309	29.544
1	34.941	27.9783
1.25	34.4734	26.5119
1.5	33.9363	25.141
1.75	33.3377	23.8612
2	32.6857	22.668
2.25	31.9879	21.5566
2.5	31.2517	20.5223
2.75	30.4839	19.5603
3	29.6911	18.6658
3.25	28.879	17.8345
3.5	28.0531	17.062
3.75	27.2183	16.344
4	26.3791	15.6767
4.25	25.5393	15.0564
4.5	24.7025	14.4796
4.75	23.8717	13.9431
5	23.0497	13.4438
5.25	22.2387	12.979
5.5	21.4407	12.5461
5.75	20.6575	12.1426
6	19.8904	11.7663
6.25	19.1405	11.4153
6.5	18.4088	11.0875
6.75	17.696	10.7814
7	17.0027	10.4952
7.25	16.3293	10.2275
7.5	15.676	9.97699
7.75	15.0429	9.74239
8	14.4301	9.52256
8.25	13.8375	9.31645
8.5	13.265	9.12307
8.75	12.7123	8.94154
9	12.1792	8.77104
9.25	11.6653	8.61081
9.5	11.1703	8.46013
9.75	10.6938	8.31838
10	10.2353	8.18495
10.25	9.79445	8.05929
10.5	9.37073	7.94088
10.75	8.96368	7.82926
11	8.57281	7.72399
11.25	8.19763	7.62467
11.5	7.83765	7.53091
11.75	7.49237	7.44238
12	7.16131	7.35874
