# Supplementary material for: Fuel shortages during hurricanes: Epidemiological modeling and optimal control
Source: PLoS One. 2020 Apr 1;15(4):e0229957. doi: 10.1371/journal.pone.0229957 (PMC7112216; doi:10.1371/journal.pone.0229957)
Supplement: S1 Data — Supplemental Files include: (1) PE.m parameter estimation matlab code, (2) bangbangcontrol.m, optimal control matlab code, (3) Parameter estimation data–Irma_FlorenceData.xls, (4) Optimal control data for (a) Miami–MiA_OC_Data.xls, (b) Tampa- TPA_OC_Data.xls, (c) Fort Myers- Naples FTM_OC_Data.xls, (d) Jacksonville–Jax_OC_Data.xls, (e) Orlando–MCO_OC_Data.xls (f) Wilmington–WILM_OC_Data.xls, and (g) Greensboro–GNW_OC_Data.xls. (ZIP) [file pone.0229957.s001.zip › supplemental data/MIA_OC_Data.xls]

## Sheet: uv=0
Days	I(t)	S(t)	t(s)
0	34	66	N/A
0.25	38.6623	59.7729
0.5	43.2957	53.36
0.75	47.714	46.949
1	51.7343	40.7327
1.25	55.2009	34.885
1.5	58.0041	29.5412
1.75	60.0894	24.7862
2	61.4569	20.6532
2.25	62.1506	17.1309
2.5	62.2446	14.1764
2.75	61.8285	11.7277
3	60.995	9.71554
3.25	59.8322	8.07108
3.5	58.4185	6.731
3.75	56.8209	5.63983
4	55.095	4.75055
4.25	53.2856	4.02425
4.5	51.4282	3.42919
4.75	49.5506	2.9398
5	47.6742	2.53557
5.25	45.8155	2.20012
5.5	43.9865	1.9204
5.75	42.1965	1.68599
6	40.4518	1.48857
6.25	38.7571	1.32147
6.5	37.1154	1.17935
6.75	35.5287	1.05788
7	33.9978	0.953583
7.25	32.523	0.863618
7.5	31.1041	0.785675
7.75	29.7403	0.717861
8	28.4307	0.658616
8.25	27.1742	0.606655
8.5	25.9692	0.560908
8.75	24.8144	0.520486
9	23.7082	0.484645
9.25	22.6489	0.45276
9.5	21.6349	0.424304
9.75	20.6647	0.39883
10	19.7364	0.37596
10.25	18.8487	0.355369
10.5	17.9997	0.336781
10.75	17.1881	0.319959
11	16.4123	0.304698
11.25	15.6708	0.290821
11.5	14.9622	0.278174
11.75	14.2851	0.266624
12	13.6382	0.256055

## Sheet: uv=0.1
Days	I(t)	S(t)	t(s)
0	34	66	2
0.25	38.6623	58.1229
0.5	43.1187	50.434
0.75	47.1688	43.1385
1	50.6444	36.4135
1.25	53.431	30.3856
1.5	55.4771	25.1207
1.75	56.7911	20.6254
2	57.4277	16.8593
2.25	57.4714	13.7511
2.5	57.0193	11.558
2.75	56.2238	9.7292
3	55.154	8.21124
3.25	53.8723	6.95449
3.5	52.4325	5.91482
3.75	50.8799	5.05421
4	49.2518	4.3406
4.25	47.5782	3.74735
4.5	45.8832	3.25259
4.75	44.1856	2.83845
5	42.5	2.49042
5.25	40.8376	2.1967
5.5	39.207	1.94776
5.75	37.6144	1.73585
6	36.0644	1.55466
6.25	34.5601	1.39907
6.5	33.1037	1.26489
6.75	31.6963	1.1487
7	30.3385	1.04766
7.25	29.0304	0.95946
7.5	27.7715	0.882166
7.75	26.5613	0.814181
8	25.3989	0.75417
8.25	24.283	0.701015
8.5	23.2126	0.653777
8.75	22.1864	0.611663
9	21.2029	0.574005
9.25	20.2608	0.540232
9.5	19.3587	0.509858
9.75	18.4951	0.482468
10	17.6686	0.457706
10.25	16.8779	0.435264
10.5	16.1215	0.414878
10.75	15.398	0.396318
11	14.7063	0.379383
11.25	14.0449	0.363901
11.5	13.4127	0.349718
11.75	12.8084	0.336701
12	12.2308	0.324734

## Sheet: uv=0.25
Days	I(t)	S(t)	t(s)
0	34	66	1.5
0.25	38.6623	55.6479
0.5	42.8532	46.1996
0.75	46.3748	37.8182
1	49.1072	30.5877
1.25	51.0153	24.5077
1.5	52.1368	19.5065
1.75	52.5594	15.4651
2	52.396	13.2095
2.25	51.9051	11.2889
2.5	51.1422	9.66285
2.75	50.1597	8.2915
3	49.0052	7.13738
3.25	47.7204	6.16677
3.5	46.3407	5.35014
3.75	44.8959	4.66214
4	43.4104	4.0813
4.25	41.904	3.58965
4.5	40.3928	3.17224
4.75	38.8893	2.81666
5	37.4034	2.51269
5.25	35.9427	2.25189
5.5	34.5131	2.02728
5.75	33.1188	1.83312
6	31.7629	1.66465
6.25	30.4478	1.51792
6.5	29.1747	1.38967
6.75	27.9444	1.27716
7	26.7573	1.17812
7.25	25.6133	1.09065
7.5	24.512	1.01313
7.75	23.4527	0.944213
8	22.4347	0.882763
8.25	21.4571	0.827805
8.5	20.5189	0.778515
8.75	19.6188	0.734186
9	18.7558	0.694215
9.25	17.9287	0.658083
9.5	17.1363	0.625342
9.75	16.3773	0.595605
10	15.6506	0.568537
10.25	14.955	0.543845
10.5	14.2893	0.521275
10.75	13.6523	0.500605
11	13.0429	0.48164
11.25	12.46	0.464207
11.5	11.9026	0.448157
11.75	11.3696	0.433354
12	10.86	0.419681

## Sheet: uv=0.5
Days	I(t)	S(t)	t(s)
0	34	66	1.25
0.25	38.6623	51.5229
0.5	42.4106	39.5548
0.75	45.1138	29.9552
1	46.7876	22.4607
1.25	47.5504	16.7369
1.5	47.5704	12.4363
1.75	47.0226	10.7946
2	46.267	9.38607
2.25	45.3426	8.18099
2.5	44.2851	7.15161
2.75	43.1258	6.27274
3	41.8916	5.52205
3.25	40.6054	4.88012
3.5	39.2865	4.33023
3.75	37.9504	3.85815
4	36.61	3.45184
4.25	35.2757	3.10115
4.5	33.9558	2.79758
4.75	32.6565	2.53397
5	31.3832	2.30434
5.25	30.1394	2.10366
5.5	28.9282	1.92772
5.75	27.7515	1.77297
6	26.6108	1.63643
6.25	25.5069	1.51559
6.5	24.4402	1.40831
6.75	23.4109	1.3128
7	22.4187	1.22751
7.25	21.4632	1.15115
7.5	20.5439	1.08258
7.75	19.6601	1.02087
8	18.811	0.965171
8.25	17.9956	0.914788
8.5	17.213	0.869106
8.75	16.4623	0.827592
9	15.7424	0.789785
9.25	15.0524	0.755283
9.5	14.3911	0.723735
9.75	13.7577	0.694832
10	13.151	0.668305
10.25	12.5701	0.643916
10.5	12.014	0.621455
10.75	11.4818	0.600736
11	10.9725	0.581596
11.25	10.4852	0.563887
11.5	10.019	0.54748
11.75	9.57313	0.532258
12	9.14667	0.518119

## Sheet: uv=0.75
Days	I(t)	S(t)	t(s)
0	34	66	0.75
0.25	38.6623	47.3979
0.5	41.968	33.4256
0.75	43.9292	23.2655
1	44.7435	16.0671
1.25	44.6792	14.0721
1.5	44.3675	12.3274
1.75	43.8433	10.8097
2	43.1405	9.49449
2.25	42.2916	8.35786
2.5	41.326	7.37699
2.75	40.27	6.531
3	39.1464	5.80116
3.25	37.9749	5.17098
3.5	36.772	4.62606
3.75	35.5516	4.154
4	34.3252	3.74419
4.25	33.102	3.38754
4.5	31.8897	3.07637
4.75	30.6942	2.80413
5	29.5203	2.56529
5.25	28.3718	2.35514
5.5	27.2514	2.16972
5.75	26.1612	2.00564
6	25.1028	1.86003
6.25	24.077	1.73046
6.5	23.0845	1.61484
6.75	22.1254	1.5114
7	21.1999	1.4186
7.25	20.3076	1.33515
7.5	19.4482	1.2599
7.75	18.6211	1.19191
8	17.8257	1.13032
8.25	17.0612	1.07441
8.5	16.3268	1.02354
8.75	15.6217	0.977165
9	14.9451	0.934805
9.25	14.296	0.896036
9.5	13.6736	0.860489
9.75	13.0769	0.827839
10	12.5051	0.797798
10.25	11.9572	0.770113
10.5	11.4324	0.744559
10.75	10.9299	0.720938
11	10.4487	0.699072
11.25	9.98807	0.678802
11.5	9.54719	0.659988
11.75	9.12526	0.642503
12	8.72154	0.626233
