# Supplementary material for: Fuel shortages during hurricanes: Epidemiological modeling and optimal control
Source: PLoS One. 2020 Apr 1;15(4):e0229957. doi: 10.1371/journal.pone.0229957 (PMC7112216; doi:10.1371/journal.pone.0229957)
Supplement: S1 Data — Supplemental Files include: (1) PE.m parameter estimation matlab code, (2) bangbangcontrol.m, optimal control matlab code, (3) Parameter estimation data–Irma_FlorenceData.xls, (4) Optimal control data for (a) Miami–MiA_OC_Data.xls, (b) Tampa- TPA_OC_Data.xls, (c) Fort Myers- Naples FTM_OC_Data.xls, (d) Jacksonville–Jax_OC_Data.xls, (e) Orlando–MCO_OC_Data.xls (f) Wilmington–WILM_OC_Data.xls, and (g) Greensboro–GNW_OC_Data.xls. (ZIP) [file pone.0229957.s001.zip › supplemental data/TPA_OC_Data.xls]

## Sheet: uv=0
Days	I(t)	S(t)	t(s)
0	24	76
0.25	27.5352	71.44
0.5	31.2772	66.5222
0.75	35.1433	61.3206
1	39.0302	55.9331
1.25	42.8213	50.4754
1.5	46.3964	45.0719
1.75	49.6432	39.8439
2	52.4684	34.899
2.25	54.8057	30.3213
2.5	56.6199	26.1668
2.75	57.9062	22.4629
3	58.6854	19.2111
3.25	58.9981	16.3925
3.5	58.8967	13.9747
3.75	58.4395	11.9171
4	57.6852	10.176
4.25	56.6895	8.70848
4.5	55.5031	7.47428
4.75	54.1702	6.43717
5	52.7289	5.56541
5.25	51.211	4.83176
5.5	49.6429	4.21317
5.75	48.046	3.69028
6	46.4377	3.24702
6.25	44.8318	2.87006
6.5	43.2391	2.54839
6.75	41.6683	2.27291
7	40.1258	2.03614
7.25	38.6167	1.83189
7.5	37.1446	1.65503
7.75	35.7123	1.50134
8	34.3214	1.3673
8.25	32.9732	1.24998
8.5	31.6683	1.14694
8.75	30.4068	1.05614
9	29.1887	0.975855
9.25	28.0136	0.904645
9.5	26.8808	0.841289
9.75	25.7895	0.784753
10	24.7389	0.734157
10.25	23.7279	0.688751
10.5	22.7556	0.647894
10.75	21.8208	0.611036
11	20.9224	0.577703
11.25	20.0592	0.547486
11.5	19.2302	0.52003
11.75	18.434	0.49503
12	17.6697	0.472216

## Sheet: uv=0.1
Days	I(t)	S(t)	t(s)
0	24	76	2
0.25	27.5352	69.54
0.5	31.1464	63.0145
0.75	34.7232	56.5324
1	38.148	50.2117
1.25	41.3077	44.1677
1.5	44.1051	38.5023
1.75	46.4671	33.2944
2	48.3507	28.5943
2.25	49.7426	24.4231
2.5	50.6557	20.7753
2.75	51.1237	17.625
3	51.1933	14.9317
3.25	50.9184	13.0207
3.5	50.4017	11.3632
3.75	49.6813	9.9314
4	48.7934	8.69789
4.25	47.771	7.63689
4.5	46.6432	6.72484
4.75	45.4357	5.94067
5	44.1704	5.26587
5.25	42.8658	4.68438
5.5	41.5374	4.18238
5.75	40.1981	3.74807
6	38.8583	3.37141
6.25	37.5266	3.04389
6.5	36.2098	2.75832
6.75	34.9133	2.50863
7	33.6415	2.28967
7.25	32.3975	2.0971
7.5	31.184	1.92724
7.75	30.0027	1.777
8	28.8549	1.64371
8.25	27.7413	1.52514
8.5	26.6626	1.41936
8.75	25.6187	1.32475
9	24.6096	1.23991
9.25	23.6351	1.16362
9.5	22.6946	1.09487
9.75	21.7877	1.03275
10	20.9136	0.976496
10.25	20.0716	0.925441
10.5	19.261	0.879003
10.75	18.4809	0.836677
11	17.7304	0.798021
11.25	17.0087	0.762648
11.5	16.3149	0.730218
11.75	15.648	0.700435
12	15.0072	0.673034

## Sheet: uv=0.25
Days	I(t)	S(t)	t(s)
0	24	76	1.5
0.25	27.5352	66.69
0.5	30.9503	57.9311
0.75	34.1111	49.8279
1	36.9038	42.4645
1.25	39.2458	35.8927
1.5	41.0916	30.1278
1.75	42.4319	25.1498
2	43.288	20.9101
2.25	43.7025	17.3403
2.5	43.7309	14.362
2.75	43.4338	12.7918
3	42.9681	11.4028
3.25	42.3583	10.1779
3.5	41.6274	9.10015
3.75	40.7969	8.15311
4	39.8865	7.32155
4.25	38.9134	6.59148
4.5	37.893	5.95023
4.75	36.8387	5.38655
5	35.7618	4.89047
5.25	34.672	4.45324
5.5	33.5775	4.06723
5.75	32.4851	3.72581
6	31.4006	3.42323
6.25	30.3285	3.1545
6.5	29.2727	2.91532
6.75	28.2361	2.70198
7	27.2211	2.51124
7.25	26.2297	2.34035
7.5	25.2631	2.18688
7.75	24.3225	2.04876
8	23.4085	1.92418
8.25	22.5216	1.81158
8.5	21.6619	1.70958
8.75	20.8295	1.617
9	20.0243	1.53279
9.25	19.246	1.45606
9.5	18.4943	1.386
9.75	17.7686	1.32192
10	17.0686	1.2632
10.25	16.3937	1.20929
10.5	15.7433	1.15973
10.75	15.1167	1.11409
11	14.5133	1.07198
11.25	13.9325	1.03309
11.5	13.3735	0.997105
11.75	12.8358	0.963768
12	12.3187	0.932841

## Sheet: uv=0.5
Days	I(t)	S(t)	t(s)
0	24	76	1.25
0.25	27.5352	61.94
0.5	30.6233	49.9337
0.75	33.1385	39.8691
1	35.0265	31.5825
1.25	36.2964	24.8691
1.5	37.0032	19.5038
1.75	37.2274	15.2616
2	37.0582	13.8412
2.25	36.7581	12.5589
2.5	36.3427	11.4048
2.75	35.827	10.3686
3	35.2259	9.4399
3.25	34.5531	8.60857
3.5	33.8213	7.86494
3.75	33.0421	7.19994
4	32.226	6.60518
4.25	31.3821	6.07304
4.5	30.5185	5.59657
4.75	29.6424	5.16958
5	28.7598	4.78648
5.25	27.8759	4.44233
5.5	26.9951	4.13275
5.75	26.1214	3.85384
6	25.2576	3.60217
6.25	24.4066	3.37471
6.5	23.5704	3.1688
6.75	22.7506	2.98208
7	21.9488	2.81247
7.25	21.1659	2.65814
7.5	20.4028	2.51749
7.75	19.66	2.38908
8	18.9379	2.27165
8.25	18.2368	2.1641
8.5	17.5568	2.06544
8.75	16.8978	1.97478
9	16.2596	1.89136
9.25	15.6422	1.81448
9.5	15.0453	1.74352
9.75	14.4684	1.67794
10	13.9113	1.61725
10.25	13.3735	1.561
10.5	12.8547	1.50881
10.75	12.3543	1.46032
11	11.8719	1.41522
11.25	11.4069	1.37322
11.5	10.959	1.33406
11.75	10.5276	1.29751
12	10.1122	1.26336

## Sheet: uv=0.75
Days	I(t)	S(t)	t(s)
0	24	76	0.75
0.25	27.5352	57.19
0.5	30.2963	42.53
0.75	32.2239	31.3344
1	33.3722	22.9349
1.25	33.8607	16.7211
1.5	33.8303	15.3057
1.75	33.6803	14.0112
2	33.4219	12.8314
2.25	33.0669	11.7593
2.5	32.627	10.7872
2.75	32.1137	9.90731
3	31.5379	9.1119
3.25	30.9096	8.39348
3.5	30.2384	7.74488
3.75	29.5327	7.1594
4	28.8002	6.63081
4.25	28.0479	6.15339
4.5	27.2817	5.72191
4.75	26.5071	5.33165
5	25.7285	4.97834
5.25	24.9501	4.65812
5.5	24.1753	4.36757
5.75	23.407	4.1036
6	22.6476	3.86347
6.25	21.8993	3.64472
6.5	21.1638	3.44518
6.75	20.4424	3.2629
7	19.7362	3.09615
7.25	19.0463	2.94338
7.5	18.3731	2.80323
7.75	17.7174	2.67447
8	17.0793	2.55601
8.25	16.4591	2.44687
8.5	15.857	2.34619
8.75	15.2729	2.25318
9	14.7068	2.16715
9.25	14.1585	2.08747
9.5	13.6278	2.01358
9.75	13.1145	1.94498
10	12.6183	1.88121
10.25	12.1388	1.82186
10.5	11.6758	1.76658
10.75	11.2288	1.71501
11	10.7975	1.66687
11.25	10.3814	1.62187
11.5	9.98024	1.57978
11.75	9.5935	1.54036
12	9.2208	1.50342
