# Supplementary material for: Fuel shortages during hurricanes: Epidemiological modeling and optimal control
Source: PLoS One. 2020 Apr 1;15(4):e0229957. doi: 10.1371/journal.pone.0229957 (PMC7112216; doi:10.1371/journal.pone.0229957)
Supplement: S1 Data — Supplemental Files include: (1) PE.m parameter estimation matlab code, (2) bangbangcontrol.m, optimal control matlab code, (3) Parameter estimation data–Irma_FlorenceData.xls, (4) Optimal control data for (a) Miami–MiA_OC_Data.xls, (b) Tampa- TPA_OC_Data.xls, (c) Fort Myers- Naples FTM_OC_Data.xls, (d) Jacksonville–Jax_OC_Data.xls, (e) Orlando–MCO_OC_Data.xls (f) Wilmington–WILM_OC_Data.xls, and (g) Greensboro–GNW_OC_Data.xls. (ZIP) [file pone.0229957.s001.zip › supplemental data/WILM_OC_Data.xls]

## Sheet: uv=0
Days	I(t)	S(t)	t(s)
0	30	70
0.25	35.5853	63.7
0.5	41.5378	56.8997
0.75	47.6386	49.8092
1	53.6221	42.6907
1.25	59.2121	35.8232
1.5	64.1648	29.4597
1.75	68.3069	23.7889
2	71.5544	18.914
2.25	73.9097	14.8539
2.5	75.4424	11.5603
2.75	76.2614	8.94393
3	76.4907	6.8977
3.25	76.2511	5.31487
3.5	75.6502	4.09908
3.75	74.7781	3.16879
4	73.7074	2.45792
4.25	72.4948	1.91442
4.5	71.184	1.49806
4.75	69.808	1.17815
5	68.3915	0.931416
5.25	66.9532	0.740313
5.5	65.5067	0.591614
5.75	64.0623	0.47535
6	62.6274	0.383994
6.25	61.2074	0.311848
6.5	59.8064	0.254586
6.75	58.4272	0.208908
7	57.0718	0.172291
7.25	55.7416	0.142792
7.5	54.4374	0.118913
7.75	53.1598	0.0994935
8	51.9092	0.0836263
8.25	50.6855	0.0706034
8.5	49.4886	0.0598677
8.75	48.3184	0.0509794
9	47.1746	0.0435896
9.25	46.0569	0.0374207
9.5	44.9647	0.0322502
9.75	43.8978	0.0278999
10	42.8556	0.0242256
10.25	41.8377	0.021111
10.5	40.8436	0.0184613
10.75	39.8727	0.0161992
11	38.9247	0.0142615
11.25	37.999	0.0125961
11.5	37.0951	0.0111602
11.75	36.2125	0.00991825
12	35.3509	0.00884075

## Sheet: uv=0.1
Days	I(t)	S(t)	t(s)
0	30	70	2
0.25	35.5853	63.7
0.5	41.5378	56.8997
0.75	47.6386	49.8092
1	53.6221	42.6907
1.25	59.2121	35.8232
1.5	64.1648	29.4597
1.75	68.3069	23.7889
2	71.5544	18.914
2.25	73.9097	14.8539
2.5	75.4424	11.5603
2.75	76.2614	8.94393
3	76.4907	6.8977
3.25	76.2511	5.31487
3.5	75.6502	4.09908
3.75	74.7781	3.16879
4	73.7074	2.45792
4.25	72.4948	1.91442
4.5	71.184	1.49806
4.75	69.808	1.17815
5	68.3915	0.931416
5.25	66.9532	0.740313
5.5	65.5067	0.591614
5.75	64.0623	0.47535
6	62.6274	0.383994
6.25	61.2074	0.311848
6.5	59.8064	0.254586
6.75	58.4272	0.208908
7	57.0718	0.172291
7.25	55.7416	0.142792
7.5	54.4374	0.118913
7.75	53.1598	0.0994935
8	51.9092	0.0836263
8.25	50.6855	0.0706034
8.5	49.4886	0.0598677
8.75	48.3184	0.0509794
9	47.1746	0.0435896
9.25	46.0569	0.0374207
9.5	44.9647	0.0322502
9.75	43.8978	0.0278999
10	42.8556	0.0242256
10.25	41.8377	0.021111
10.5	40.8436	0.0184613
10.75	39.8727	0.0161992
11	38.9247	0.0142615
11.25	37.999	0.0125961
11.5	37.0951	0.0111602
11.75	36.2125	0.00991825
12	35.3509	0.00884075

## Sheet: uv=0.25
Days	I(t)	S(t)	t(s)
0	30	70	1.75
0.25	35.5853	63.7
0.5	41.5378	56.8997
0.75	47.6386	49.8092
1	53.6221	42.6907
1.25	59.2121	35.8232
1.5	64.1648	29.4597
1.75	68.3069	23.7889
2	71.5544	18.914
2.25	73.9097	14.8539
2.5	75.4424	11.5603
2.75	76.2614	8.94393
3	76.4907	6.8977
3.25	76.2511	5.31487
3.5	75.6502	4.09908
3.75	74.7781	3.16879
4	73.7074	2.45792
4.25	72.4948	1.91442
4.5	71.184	1.49806
4.75	69.808	1.17815
5	68.3915	0.931416
5.25	66.9532	0.740313
5.5	65.5067	0.591614
5.75	64.0623	0.47535
6	62.6274	0.383994
6.25	61.2074	0.311848
6.5	59.8064	0.254586
6.75	58.4272	0.208908
7	57.0718	0.172291
7.25	55.7416	0.142792
7.5	54.4374	0.118913
7.75	53.1598	0.0994935
8	51.9092	0.0836263
8.25	50.6855	0.0706034
8.5	49.4886	0.0598677
8.75	48.3184	0.0509794
9	47.1746	0.0435896
9.25	46.0569	0.0374207
9.5	44.9647	0.0322502
9.75	43.8978	0.0278999
10	42.8556	0.0242256
10.25	41.8377	0.021111
10.5	40.8436	0.0184613
10.75	39.8727	0.0161992
11	38.9247	0.0142615
11.25	37.999	0.0125961
11.5	37.0951	0.0111602
11.75	36.2125	0.00991825
12	35.3509	0.00884075

## Sheet: uv=0.5
Days	I(t)	S(t)	t(s)
0	30	70	1.25
0.25	35.5853	63.7
0.5	41.5378	56.8997
0.75	47.6386	49.8092
1	53.6221	42.6907
1.25	59.2121	35.8232
1.5	64.1648	29.4597
1.75	68.3069	23.7889
2	71.5544	18.914
2.25	73.9097	14.8539
2.5	75.4424	11.5603
2.75	76.2614	8.94393
3	76.4907	6.8977
3.25	76.2511	5.31487
3.5	75.6502	4.09908
3.75	74.7781	3.16879
4	73.7074	2.45792
4.25	72.4948	1.91442
4.5	71.184	1.49806
4.75	69.808	1.17815
5	68.3915	0.931416
5.25	66.9532	0.740313
5.5	65.5067	0.591614
5.75	64.0623	0.47535
6	62.6274	0.383994
6.25	61.2074	0.311848
6.5	59.8064	0.254586
6.75	58.4272	0.208908
7	57.0718	0.172291
7.25	55.7416	0.142792
7.5	54.4374	0.118913
7.75	53.1598	0.0994935
8	51.9092	0.0836263
8.25	50.6855	0.0706034
8.5	49.4886	0.0598677
8.75	48.3184	0.0509794
9	47.1746	0.0435896
9.25	46.0569	0.0374207
9.5	44.9647	0.0322502
9.75	43.8978	0.0278999
10	42.8556	0.0242256
10.25	41.8377	0.021111
10.5	40.8436	0.0184613
10.75	39.8727	0.0161992
11	38.9247	0.0142615
11.25	37.999	0.0125961
11.5	37.0951	0.0111602
11.75	36.2125	0.00991825
12	35.3509	0.00884075

## Sheet: uv=0.75
Days	I(t)	S(t)	t(s)
0	30	70	1
0.25	35.5853	63.7
0.5	41.5378	56.8997
0.75	47.6386	49.8092
1	53.6221	42.6907
1.25	59.2121	35.8232
1.5	64.1648	29.4597
1.75	68.3069	23.7889
2	71.5544	18.914
2.25	73.9097	14.8539
2.5	75.4424	11.5603
2.75	76.2614	8.94393
3	76.4907	6.8977
3.25	76.2511	5.31487
3.5	75.6502	4.09908
3.75	74.7781	3.16879
4	73.7074	2.45792
4.25	72.4948	1.91442
4.5	71.184	1.49806
4.75	69.808	1.17815
5	68.3915	0.931416
5.25	66.9532	0.740313
5.5	65.5067	0.591614
5.75	64.0623	0.47535
6	62.6274	0.383994
6.25	61.2074	0.311848
6.5	59.8064	0.254586
6.75	58.4272	0.208908
7	57.0718	0.172291
7.25	55.7416	0.142792
7.5	54.4374	0.118913
7.75	53.1598	0.0994935
8	51.9092	0.0836263
8.25	50.6855	0.0706034
8.5	49.4886	0.0598677
8.75	48.3184	0.0509794
9	47.1746	0.0435896
9.25	46.0569	0.0374207
9.5	44.9647	0.0322502
9.75	43.8978	0.0278999
10	42.8556	0.0242256
10.25	41.8377	0.021111
10.5	40.8436	0.0184613
10.75	39.8727	0.0161992
11	38.9247	0.0142615
11.25	37.999	0.0125961
11.5	37.0951	0.0111602
11.75	36.2125	0.00991825
12	35.3509	0.00884075
